# Supplementary material for: RNA-Seq Reveals the Roles of Long Non-Coding RNAs (lncRNAs) in Cashmere Fiber Production Performance of Cashmere Goats in China
Source: Genes (Basel). 2023 Feb 1;14(2):384. doi: 10.3390/genes14020384 (PMC9956036; doi:10.3390/genes14020384)
Supplement: Supplementary file 1 [file genes-14-00384-s001.zip]

Archive with 4 entries (4 files):
- Supplementary File S1-new.xlsx
- Supplementary File S2-new.xlsx
- Supplementary File S3-new.xlsx
- Supplementary File S4-new.xlsx
