# Supplementary material for: RNA-Seq Reveals the Roles of Long Non-Coding RNAs (lncRNAs) in Cashmere Fiber Production Performance of Cashmere Goats in China
Source: Genes (Basel). 2023 Feb 1;14(2):384. doi: 10.3390/genes14020384 (PMC9956036; doi:10.3390/genes14020384)
Supplement: Supplementary file 1 [file genes-14-00384-s001.zip › Supplementary File S1-new.xlsx]

## Sheet: Known lncRNA
Supplementary File S1. The known lncRNAs detected in skin tissue of Liaoning cashmere goats and Ziwuling black goats
LncRNA	FPKM-Liaoning cashmere goats	FPKM-Ziwuling balck goats	Length	Exon number	Type
XR_001295432.2	2.84667	2.97333	457	2	Sense lncRNA
XR_001295446.2	0.001	0.001	407	3	Sense lncRNA
XR_001295449.2	0.0266667	0.0683333	525	3	Sense lncRNA
XR_001295457.2	0.0383333	0.0216667	350	3	Sense lncRNA
XR_001295465.2	1.17333	1.07167	1316	3	Sense lncRNA
XR_001295473.2	0.095	0.0866667	1429	2	Sense lncRNA
XR_001295479.2	0.001	0.001	1540	3	Sense lncRNA
XR_001295480.2	0.001	0.001	1544	3	Sense lncRNA
XR_001295481.2	0.001	0.001	1548	3	Sense lncRNA
XR_001295489.2	0.08	0.151667	1173	3	Sense lncRNA
XR_001295492.2	0.103333	0.0566667	2398	5	Sense lncRNA
XR_001295493.2	0.0866667	0.108333	2278	4	Sense lncRNA
XR_001295495.2	0.001	0.0466667	657	3	Sense lncRNA
XR_001295497.2	0.105	0.12	320	4	Sense lncRNA
XR_001295500.2	0.001	0.001	455	3	Sense lncRNA
XR_001295501.2	0.001	0.0216667	1184	3	Sense lncRNA
XR_001295502.2	0.001	0.001	406	4	Sense lncRNA
XR_001295507.2	0.171667	0.286667	1284	3	Intergenic lncRNA
XR_001295527.2	0.426667	0.485	1839	4	Intergenic lncRNA
XR_001295528.2	0.0416667	0.0616667	530	3	Intergenic lncRNA
XR_001295533.2	0.815	0.783333	1810	4	Intergenic lncRNA
XR_001295534.2	0.476667	0.41	1700	3	Intergenic lncRNA
XR_001295540.2	0.148333	0.065	1002	2	Intergenic lncRNA
XR_001295543.2	1.07	1.45667	497	2	Intergenic lncRNA
XR_001295544.2	0.51	0.675	3304	2	Intergenic lncRNA
XR_001295555.2	0.605	0.688333	1131	3	Intergenic lncRNA
XR_001295563.2	0.075	0.141667	1610	3	Intergenic lncRNA
XR_001295565.2	0.001	0.01	514	2	Intergenic lncRNA
XR_001295573.2	0.0383333	0.0666667	767	5	Intergenic lncRNA
XR_001295580.1	0.001	0.001	189	3	Intergenic lncRNA
XR_001295581.1	0.001	0.025	446	2	Intergenic lncRNA
XR_001295584.2	0.751667	0.866667	11434	3	Intergenic lncRNA
XR_001295590.2	0.711667	0.748333	1843	2	Intergenic lncRNA
XR_001295593.2	0.128333	0.115	2540	2	Intergenic lncRNA
XR_001295595.2	1.96167	2.81	1969	3	Intergenic lncRNA
XR_001295598.1	0.001	0.001	326	3	Intergenic lncRNA
XR_001295599.1	0.001	0.001	336	3	Intergenic lncRNA
XR_001295602.2	0.108333	0.236667	600	3	Intergenic lncRNA
XR_001295608.2	0.413333	0.908333	1023	3	Intergenic lncRNA
XR_001295612.2	2.035	1.73667	2594	3	Intergenic lncRNA
XR_001295625.2	0.105	0.141667	14605	2	Intergenic lncRNA
XR_001295643.2	0.001	0.001	667	3	Intergenic lncRNA
XR_001295646.1	0.001	0.001	186	3	Intergenic lncRNA
XR_001295648.2	0.101667	0.17	955	3	Intergenic lncRNA
XR_001295650.1	0.581667	0.0983333	340	3	Intergenic lncRNA
XR_001295653.2	0.00666667	0.0166667	1949	3	Intergenic lncRNA
XR_001295658.2	0.563333	0.456667	861	3	Intergenic lncRNA
XR_001295659.2	0.436667	0.513333	3968	3	Intergenic lncRNA
XR_001295661.2	0.0366667	0.07	3332	4	Intergenic lncRNA
XR_001295668.2	0.0783333	0.111667	766	3	Intergenic lncRNA
XR_001295670.2	0.001	0.001	430	3	Intergenic lncRNA
XR_001295678.2	0.0816667	0.0466667	942	4	Intergenic lncRNA
XR_001295686.2	0.543333	0.558333	435	4	Intergenic lncRNA
XR_001295688.2	1.06167	0.991667	2003	3	Intergenic lncRNA
XR_001295694.2	0.0583333	0.0933333	1498	4	Intergenic lncRNA
XR_001295695.2	0.446667	0.451667	1372	3	Intergenic lncRNA
XR_001295696.2	746.635	690.2	488	4	Intergenic lncRNA
XR_001295701.2	0.001	0.0733333	299	3	Intergenic lncRNA
XR_001295702.1	0.001	0.001	148	3	Intergenic lncRNA
XR_001295713.2	0.253333	0.261667	1446	3	Intergenic lncRNA
XR_001295714.2	0.065	0.001	320	3	Intergenic lncRNA
XR_001295717.2	0.001	0.001	414	3	Intergenic lncRNA
XR_001295722.1	0.0716667	0.0783333	611	4	Intergenic lncRNA
XR_001295729.2	0.001	0.0133333	441	3	Intergenic lncRNA
XR_001295732.2	0.36	0.445	1884	3	Intergenic lncRNA
XR_001295736.2	0.0316667	0.0316667	6000	4	Intergenic lncRNA
XR_001295737.2	0.00666667	0.001	6134	5	Intergenic lncRNA
XR_001295740.2	0.171667	0.32	387	2	Intergenic lncRNA
XR_001295741.2	0.263333	0.315	836	4	Intergenic lncRNA
XR_001295742.2	0.221667	0.44	734	3	Intergenic lncRNA
XR_001295744.2	0.0483333	0.125	751	2	Intergenic lncRNA
XR_001295746.2	0.118333	0.136667	4566	3	Intergenic lncRNA
XR_001295750.2	0.01	0.133333	664	4	Intergenic lncRNA
XR_001295753.2	0.215	0.16	846	4	Intergenic lncRNA
XR_001295761.2	0.205	0.298333	3110	3	Intergenic lncRNA
XR_001295764.2	0.001	0.001	288	3	Intergenic lncRNA
XR_001295769.2	0.0233333	0.128333	319	2	Intergenic lncRNA
XR_001295774.2	0.001	0.0116667	1645	3	Intergenic lncRNA
XR_001295775.2	0.001	0.001	766	4	Intergenic lncRNA
XR_001295777.2	0.0366667	0.001	614	3	Intergenic lncRNA
XR_001295779.2	0.001	0.001	238	3	Intergenic lncRNA
XR_001295780.2	0.131667	0.101667	751	3	Intergenic lncRNA
XR_001295781.2	0.00666667	0.015	937	4	Intergenic lncRNA
XR_001295782.2	0.141667	0.315	590	4	Intergenic lncRNA
XR_001295784.1	0.001	0.001	281	3	Intergenic lncRNA
XR_001295785.2	0.001	0.001	275	3	Intergenic lncRNA
XR_001295791.2	0.518333	0.356667	872	4	Intergenic lncRNA
XR_001295792.2	0.85	0.648333	890	3	Intergenic lncRNA
XR_001295797.2	0.598333	0.8	2327	2	Intergenic lncRNA
XR_001295801.2	0.001	0.001	402	4	Intergenic lncRNA
XR_001295803.2	0.001	0.001	369	2	Intergenic lncRNA
XR_001295805.2	0.001	0.001	149	3	Intergenic lncRNA
XR_001295808.2	0.005	0.001	1453	4	Intergenic lncRNA
XR_001295809.2	0.0866667	0.108333	1417	3	Intergenic lncRNA
XR_001295810.1	0.0316667	0.02	1054	3	Intergenic lncRNA
XR_001295813.2	0.001	0.001	1666	3	Intergenic lncRNA
XR_001295830.1	0.001	0.001	395	2	Intergenic lncRNA
XR_001295831.2	0.02	0.0116667	3569	4	Intergenic lncRNA
XR_001295838.2	0.458333	0.275	2927	2	Intergenic lncRNA
XR_001295839.2	0.001	0.0683333	280	3	Intergenic lncRNA
XR_001295868.2	0.03	0.05	1130	4	Intergenic lncRNA
XR_001295871.2	0.0933333	0.118333	1509	4	Intergenic lncRNA
XR_001295872.2	0.97	0.826667	1113	3	Intergenic lncRNA
XR_001295874.2	2.92833	3.50333	956	2	Intergenic lncRNA
XR_001295877.2	0.0233333	0.0183333	915	3	Intergenic lncRNA
XR_001295880.2	0.0816667	0.106667	784	4	Intergenic lncRNA
XR_001295883.2	0.933333	0.585	2811	3	Intergenic lncRNA
XR_001295884.2	0.001	0.001	445	4	Intergenic lncRNA
XR_001295886.2	0.001	0.001	401	2	Intergenic lncRNA
XR_001295888.2	0.458333	0.453333	1146	3	Intergenic lncRNA
XR_001295889.2	0.201667	0.308333	991	4	Intergenic lncRNA
XR_001295892.2	0.00833333	0.0783333	840	4	Intergenic lncRNA
XR_001295894.2	0.001	0.001	932	4	Intergenic lncRNA
XR_001295895.2	0.001	0.001	929	4	Intergenic lncRNA
XR_001295898.2	0.108333	0.13	1308	4	Intergenic lncRNA
XR_001295902.2	0.486667	0.475	844	3	Intergenic lncRNA
XR_001295904.2	0.0333333	0.001	446	3	Intergenic lncRNA
XR_001295909.2	0.0166667	0.001	457	3	Intergenic lncRNA
XR_001295911.2	0.275	0.205	840	4	Intergenic lncRNA
XR_001295912.2	1.57	1.70333	6657	2	Intergenic lncRNA
XR_001295915.2	0.0483333	0.0233333	3046	3	Intergenic lncRNA
XR_001295916.2	0.055	0.0283333	677	3	Intergenic lncRNA
XR_001295918.2	0.146667	0.0833333	1653	8	Intergenic lncRNA
XR_001295927.2	0.00333333	0.00666667	2697	2	Intergenic lncRNA
XR_001295937.2	0.05	0.0116667	444	4	Intergenic lncRNA
XR_001295938.2	0.001	0.0183333	298	2	Intergenic lncRNA
XR_001295939.2	0.045	0.271667	480	3	Intergenic lncRNA
XR_001295953.2	0.001	0.001	844	5	Intergenic lncRNA
XR_001295956.2	0.001	0.001	745	4	Intergenic lncRNA
XR_001295960.2	0.0766667	0.0666667	663	3	Intergenic lncRNA
XR_001295968.2	0.0116667	0.0316667	589	4	Intergenic lncRNA
XR_001295969.1	0.0616667	0.001	230	3	Intergenic lncRNA
XR_001295973.2	0.0583333	0.123333	1044	3	Intergenic lncRNA
XR_001295976.2	1.94667	2.19333	1906	3	Intergenic lncRNA
XR_001295977.2	0.153333	0.321667	992	3	Intergenic lncRNA
XR_001295978.2	0.723333	0.453333	997	3	Intergenic lncRNA
XR_001295997.2	0.165	0.13	2514	3	Intergenic lncRNA
XR_001295998.2	0.0416667	0.305	354	3	Intergenic lncRNA
XR_001296011.2	0.001	0.001	576	4	Intergenic lncRNA
XR_001296012.2	0.001	0.001	645	4	Intergenic lncRNA
XR_001296013.2	0.001	0.001	382	4	Intergenic lncRNA
XR_001296017.2	1.07833	1.11	3210	5	Intergenic lncRNA
XR_001296026.2	0.338333	0.465	1014	3	Intergenic lncRNA
XR_001296035.2	0.131667	0.24	1900	4	Intergenic lncRNA
XR_001296036.2	0.475	0.963333	727	2	Intergenic lncRNA
XR_001296043.2	0.001	0.001	332	3	Intergenic lncRNA
XR_001296044.2	0.0266667	0.0166667	1615	2	Intergenic lncRNA
XR_001296045.2	0.025	0.0783333	287	3	Intergenic lncRNA
XR_001296048.2	0.001	0.001	206	3	Intergenic lncRNA
XR_001296059.2	0.193333	0.218333	1135	3	Intergenic lncRNA
XR_001296060.2	0.558333	0.67	2205	2	Intergenic lncRNA
XR_001296062.1	0.001	0.001	266	3	Intergenic lncRNA
XR_001296075.2	0.001	0.001	790	3	Intergenic lncRNA
XR_001296076.2	0.001	0.001	502	3	Intergenic lncRNA
XR_001296080.1	0.001	0.001	291	4	Intergenic lncRNA
XR_001296088.2	0.06	0.0683333	698	4	Intergenic lncRNA
XR_001296093.2	0.001	0.001	2020	3	Intergenic lncRNA
XR_001296094.2	0.00333333	0.00833333	1796	4	Intergenic lncRNA
XR_001296095.2	0.198333	0.045	409	3	Intergenic lncRNA
XR_001296113.2	0.001	0.015	903	3	Intergenic lncRNA
XR_001296114.2	0.153333	0.151667	1778	5	Intergenic lncRNA
XR_001296116.2	0.32	0.351667	1176	3	Intergenic lncRNA
XR_001296117.2	0.0366667	0.0716667	1991	3	Intergenic lncRNA
XR_001296123.2	36.4817	39.6017	754	3	Intergenic lncRNA
XR_001296124.2	0.001	0.001	942	5	Intergenic lncRNA
XR_001296137.2	0.41	0.368333	1461	2	Intergenic lncRNA
XR_001296147.2	0.0116667	0.0133333	594	3	Intergenic lncRNA
XR_001296149.2	0.218333	0.193333	424	3	Intergenic lncRNA
XR_001296150.2	0.185	0.348333	1610	3	Intergenic lncRNA
XR_001296154.2	0.723333	0.65	1840	3	Intergenic lncRNA
XR_001296157.2	0.336667	0.486667	746	3	Intergenic lncRNA
XR_001296165.2	0.001	0.001	963	2	Intergenic lncRNA
XR_001296172.2	0.138333	0.24	933	4	Intergenic lncRNA
XR_001296177.2	0.0883333	0.0483333	692	2	Intergenic lncRNA
XR_001296178.2	2.175	1.815	1079	3	Intergenic lncRNA
XR_001296179.2	0.676667	0.835	761	2	Intergenic lncRNA
XR_001296184.2	0.015	0.001	1453	3	Intergenic lncRNA
XR_001296190.2	0.001	0.001	397	3	Intergenic lncRNA
XR_001296211.2	0.055	0.0666667	1312	2	Intergenic lncRNA
XR_001296221.2	0.0283333	0.03	467	3	Intergenic lncRNA
XR_001296231.2	0.188333	0.136667	1506	3	Intergenic lncRNA
XR_001296232.2	0.001	0.001	2780	3	Intergenic lncRNA
XR_001296233.2	0.001	0.001	2591	4	Intergenic lncRNA
XR_001296234.2	1.63167	1.56333	859	2	Intergenic lncRNA
XR_001296239.1	0.0166667	0.0716667	833	3	Intergenic lncRNA
XR_001296245.2	0.35	0.251667	1693	4	Intergenic lncRNA
XR_001296250.2	0.065	0.001	1102	6	Intergenic lncRNA
XR_001296252.2	0.001	0.001	574	3	Intergenic lncRNA
XR_001296254.2	0.0183333	0.0283333	1581	3	Intergenic lncRNA
XR_001296255.2	0.258333	0.203333	1075	6	Intergenic lncRNA
XR_001296265.2	0.231667	0.39	633	4	Intergenic lncRNA
XR_001296267.2	0.00666667	0.001	1002	2	Intergenic lncRNA
XR_001296269.2	0.001	0.001	691	5	Intergenic lncRNA
XR_001296274.1	0.338333	0.675	403	4	Intergenic lncRNA
XR_001296275.2	0.128333	0.166667	1285	3	Intergenic lncRNA
XR_001296278.2	0.001	0.001	1703	3	Intergenic lncRNA
XR_001296279.2	0.001	0.001	1547	8	Intergenic lncRNA
XR_001296280.2	0.565	0.58	1837	9	Intergenic lncRNA
XR_001296281.2	0.358333	0.425	1290	8	Intergenic lncRNA
XR_001296282.2	0.676667	0.706667	1482	7	Intergenic lncRNA
XR_001296283.2	0.0466667	0.0816667	1252	8	Intergenic lncRNA
XR_001296284.2	1.90333	1.94833	3421	8	Intergenic lncRNA
XR_001296286.2	0.00666667	0.118333	1724	9	Intergenic lncRNA
XR_001296291.1	0.001	0.001	562	2	Intergenic lncRNA
XR_001296293.2	0.001	0.001	932	3	Intergenic lncRNA
XR_001296297.2	0.001	0.001	688	2	Intergenic lncRNA
XR_001296299.2	0.0433333	0.0616667	358	5	Intergenic lncRNA
XR_001296303.2	0.001	0.001	432	3	Intergenic lncRNA
XR_001296309.2	0.235	0.188333	2949	2	Intergenic lncRNA
XR_001296312.2	1.155	1.16167	1327	2	Intergenic lncRNA
XR_001296317.2	0.221667	0.675	2757	3	Intergenic lncRNA
XR_001296325.2	0.898333	0.628333	2060	2	Intergenic lncRNA
XR_001296332.2	0.02	0.001	347	3	Intergenic lncRNA
XR_001296334.2	0.163333	0.135	1278	7	Intergenic lncRNA
XR_001296335.2	0.0583333	0.0616667	1097	7	Intergenic lncRNA
XR_001296336.2	0.416667	0.46	1073	7	Intergenic lncRNA
XR_001296343.2	0.621667	0.985	772	4	Intergenic lncRNA
XR_001296349.2	0.848333	1.36	890	4	Intergenic lncRNA
XR_001296350.2	0.53	0.483333	747	4	Intergenic lncRNA
XR_001296360.2	0.0133333	0.06	600	3	Intergenic lncRNA
XR_001296365.2	0.001	0.001	309	3	Intergenic lncRNA
XR_001296366.2	0.0666667	0.0183333	860	3	Intergenic lncRNA
XR_001296367.2	0.001	0.001	2449	3	Intergenic lncRNA
XR_001296368.2	0.0816667	1.07	1471	2	Intergenic lncRNA
XR_001296374.2	0.223333	0.105	412	2	Intergenic lncRNA
XR_001296376.2	0.001	0.001	778	3	Intergenic lncRNA
XR_001296377.2	0.163333	0.178333	766	2	Intergenic lncRNA
XR_001296378.2	0.065	0.075	776	3	Intergenic lncRNA
XR_001296380.2	0.0283333	0.0683333	1744	4	Intergenic lncRNA
XR_001296381.2	0.195	0.101667	7430	5	Intergenic lncRNA
XR_001296389.2	0.001	0.07	445	3	Intergenic lncRNA
XR_001296392.2	0.001	0.001	764	3	Intergenic lncRNA
XR_001296393.2	0.001	0.0333333	1011	3	Intergenic lncRNA
XR_001296394.2	0.156667	0.226667	1625	4	Intergenic lncRNA
XR_001296398.2	0.001	0.001	1772	5	Intergenic lncRNA
XR_001296399.2	0.255	0.221667	929	2	Intergenic lncRNA
XR_001296400.2	0.001	0.001	783	3	Intergenic lncRNA
XR_001296401.2	0.145	0.123333	1398	3	Intergenic lncRNA
XR_001296402.2	12.5683	14.1733	536	2	Intergenic lncRNA
XR_001296403.2	0.0233333	0.00666667	1143	4	Intergenic lncRNA
XR_001296404.2	0.158333	0.148333	1047	4	Intergenic lncRNA
XR_001296407.2	0.0683333	0.001	793	4	Intergenic lncRNA
XR_001296408.2	0.236667	0.293333	746	4	Intergenic lncRNA
XR_001296409.2	0.295	0.191667	781	3	Intergenic lncRNA
XR_001296416.2	0.001	0.001	398	2	Intergenic lncRNA
XR_001296428.1	0.0283333	0.0283333	511	3	Intergenic lncRNA
XR_001296445.2	0.138333	0.223333	990	3	Intergenic lncRNA
XR_001296448.1	0.001	0.001	474	4	Intergenic lncRNA
XR_001296451.2	0.24	0.331667	1419	3	Intergenic lncRNA
XR_001296454.2	0.001	0.001	227	3	Intergenic lncRNA
XR_001296459.2	0.001	0.005	1515	5	Intergenic lncRNA
XR_001296461.2	0.0316667	0.0183333	1178	3	Intergenic lncRNA
XR_001296466.2	0.001	0.001	980	5	Intergenic lncRNA
XR_001296467.2	0.001	0.001	688	5	Intergenic lncRNA
XR_001296475.2	0.001	0.0233333	367	3	Intergenic lncRNA
XR_001296477.2	0.0133333	0.001	604	4	Intergenic lncRNA
XR_001296479.2	0.0933333	0.125	777	3	Intergenic lncRNA
XR_001296481.2	0.001	0.00833333	1077	3	Intergenic lncRNA
XR_001296483.2	2.80167	2.29667	929	3	Intergenic lncRNA
XR_001296485.2	0.0233333	0.0216667	4956	2	Intergenic lncRNA
XR_001296495.2	0.0383333	0.0433333	373	4	Intergenic lncRNA
XR_001296496.2	0.148333	0.225	778	3	Intergenic lncRNA
XR_001296500.2	0.02	0.001	361	4	Intergenic lncRNA
XR_001296502.2	1.29833	1.04333	784	4	Intergenic lncRNA
XR_001296506.2	1.09667	1.02	1060	2	Intergenic lncRNA
XR_001296509.2	0.225	0.16	762	3	Intergenic lncRNA
XR_001296510.2	0.0366667	0.001	376	3	Intergenic lncRNA
XR_001296511.2	0.001	0.001	386	3	Intergenic lncRNA
XR_001296514.2	0.216667	0.18	2354	4	Intergenic lncRNA
XR_001296516.2	0.0933333	0.025	822	5	Intergenic lncRNA
XR_001296522.2	0.0233333	0.0233333	287	3	Intergenic lncRNA
XR_001296523.2	0.001	0.0266667	1395	3	Intergenic lncRNA
XR_001296525.2	0.001	0.001	788	3	Intergenic lncRNA
XR_001296526.2	0.001	0.0116667	1007	4	Intergenic lncRNA
XR_001296527.2	0.001	0.001	1816	4	Intergenic lncRNA
XR_001296528.2	0.001	0.001	1585	4	Intergenic lncRNA
XR_001296529.2	0.001	0.001	222	3	Intergenic lncRNA
XR_001296530.2	0.001	0.001	332	3	Intergenic lncRNA
XR_001296531.2	0.001	0.001	331	3	Intergenic lncRNA
XR_001296538.2	0.001	0.02	694	3	Intergenic lncRNA
XR_001296540.2	0.001	0.07	312	3	Intergenic lncRNA
XR_001296542.2	0.165	0.216667	2610	8	Intergenic lncRNA
XR_001296543.2	0.443333	0.348333	1162	3	Intergenic lncRNA
XR_001296544.2	0.986667	1.16333	1812	3	Intergenic lncRNA
XR_001296548.2	0.001	0.001	363	2	Intergenic lncRNA
XR_001296553.2	0.186667	0.158333	717	3	Intergenic lncRNA
XR_001296554.1	0.198333	0.163333	627	4	Intergenic lncRNA
XR_001296558.2	0.42	0.641667	3356	3	Intergenic lncRNA
XR_001296559.2	0.0633333	0.165	724	3	Intergenic lncRNA
XR_001296571.2	0.0183333	0.01	3578	3	Intergenic lncRNA
XR_001296572.2	0.0133333	0.0166667	835	4	Intergenic lncRNA
XR_001296577.2	0.015	0.0616667	444	3	Intergenic lncRNA
XR_001296578.2	0.156667	0.138333	1241	3	Intergenic lncRNA
XR_001296590.2	0.001	0.001	517	3	Intergenic lncRNA
XR_001296594.2	0.00833333	0.01	631	4	Intergenic lncRNA
XR_001296597.2	0.001	0.178333	721	3	Intergenic lncRNA
XR_001296599.2	0.0233333	0.0566667	956	7	Intergenic lncRNA
XR_001296603.2	0.195	0.133333	1411	3	Intergenic lncRNA
XR_001296605.2	2.30667	2.04	484	2	Intergenic lncRNA
XR_001296607.2	0.001	0.02	939	4	Intergenic lncRNA
XR_001296609.2	2.26833	2.88667	3562	2	Intergenic lncRNA
XR_001296611.2	0.313333	0.37	3139	3	Intergenic lncRNA
XR_001296616.2	0.403333	0.698333	2465	2	Intergenic lncRNA
XR_001296618.2	0.805	0.863333	3692	7	Intergenic lncRNA
XR_001296628.1	0.001	0.001	114	3	Intergenic lncRNA
XR_001296632.2	0.001	0.143333	380	3	Intergenic lncRNA
XR_001296637.2	0.06	0.0583333	2815	3	Intergenic lncRNA
XR_001296639.2	0.0433333	0.055	674	3	Intergenic lncRNA
XR_001296641.2	0.0233333	0.0116667	3564	2	Intergenic lncRNA
XR_001296653.2	0.563333	0.786667	2084	2	Intergenic lncRNA
XR_001296656.2	0.933333	0.665	541	3	Intergenic lncRNA
XR_001296657.2	0.00666667	0.001	1029	3	Intergenic lncRNA
XR_001296658.2	0.455	0.458333	1018	3	Intergenic lncRNA
XR_001296659.2	0.045	0.0366667	2957	2	Intergenic lncRNA
XR_001296660.2	0.001	0.00833333	874	3	Intergenic lncRNA
XR_001296662.2	0.0933333	0.158333	3406	4	Intergenic lncRNA
XR_001296663.2	0.001	0.001	1579	3	Intergenic lncRNA
XR_001296664.2	0.005	0.001	1618	3	Intergenic lncRNA
XR_001296672.2	0.001	0.0666667	1387	7	Intergenic lncRNA
XR_001296673.2	0.156667	0.131667	1845	7	Intergenic lncRNA
XR_001296676.2	0.0366667	0.095	1516	3	Intergenic lncRNA
XR_001296677.2	22.8283	20.1267	2246	3	Intergenic lncRNA
XR_001296678.2	0.0166667	0.02	402	3	Intergenic lncRNA
XR_001296680.2	0.128333	0.193333	2037	3	Intergenic lncRNA
XR_001296684.2	0.9	0.648333	669	4	Intergenic lncRNA
XR_001296687.2	0.001	0.001	1767	5	Intergenic lncRNA
XR_001296688.2	0.001	0.001	1068	7	Intergenic lncRNA
XR_001296689.2	0.001	0.001	977	6	Intergenic lncRNA
XR_001296690.2	0.001	0.001	1898	6	Intergenic lncRNA
XR_001296691.2	0.001	0.001	1065	7	Intergenic lncRNA
XR_001296692.2	0.001	0.001	1027	6	Intergenic lncRNA
XR_001296693.2	0.001	0.001	1710	4	Intergenic lncRNA
XR_001296694.2	0.001	0.001	1353	2	Intergenic lncRNA
XR_001296703.2	0.001	0.03	225	3	Intergenic lncRNA
XR_001296706.2	0.001	0.0283333	485	4	Intergenic lncRNA
XR_001296707.2	0.001	0.001	1108	6	Intergenic lncRNA
XR_001296708.2	0.001	0.001	1221	3	Intergenic lncRNA
XR_001296711.2	0.00666667	0.005	1140	3	Intergenic lncRNA
XR_001296715.2	0.488333	0.415	1821	3	Intergenic lncRNA
XR_001296716.2	0.001	0.146667	1909	3	Intergenic lncRNA
XR_001296720.2	0.11	0.151667	2444	3	Intergenic lncRNA
XR_001296721.2	0.001	0.001	1365	3	Intergenic lncRNA
XR_001296723.2	0.261667	0.363333	5431	2	Intergenic lncRNA
XR_001296732.2	0.0616667	0.126667	975	3	Intergenic lncRNA
XR_001296733.2	0.08	0.001	1156	4	Intergenic lncRNA
XR_001296739.2	0.48	0.605	795	2	Intergenic lncRNA
XR_001296743.2	0.0516667	0.0416667	402	3	Intergenic lncRNA
XR_001296745.2	0.0166667	0.0433333	1704	3	Intergenic lncRNA
XR_001296746.2	0.0633333	0.075	1975	4	Intergenic lncRNA
XR_001296754.2	0.001	0.0983333	380	2	Intergenic lncRNA
XR_001296756.2	37.8633	38.9917	424	3	Intergenic lncRNA
XR_001296758.2	0.405	0.461667	3700	7	Intergenic lncRNA
XR_001296759.2	0.095	0.128333	1632	3	Intergenic lncRNA
XR_001296760.2	0.001	0.001	360	2	Intergenic lncRNA
XR_001296780.2	0.001	0.001	2233	4	Intergenic lncRNA
XR_001296781.2	0.236667	0.346667	1154	3	Intergenic lncRNA
XR_001296790.2	0.0666667	0.05	503	4	Intergenic lncRNA
XR_001296791.2	0.001	0.001	617	2	Intergenic lncRNA
XR_001296801.2	0.001	0.001	1079	3	Intergenic lncRNA
XR_001296802.2	0.001	0.001	662	4	Intergenic lncRNA
XR_001296811.2	0.0233333	0.001	282	3	Intergenic lncRNA
XR_001296814.2	0.075	0.025	676	4	Intergenic lncRNA
XR_001296818.2	0.603333	0.448333	2600	2	Intergenic lncRNA
XR_001296822.2	0.001	0.001	524	5	Intergenic lncRNA
XR_001296824.2	0.015	0.0733333	451	2	Intergenic lncRNA
XR_001296827.2	0.01	0.0216667	1351	3	Intergenic lncRNA
XR_001296831.2	0.001	0.001	344	2	Intergenic lncRNA
XR_001296837.2	0.395	0.338333	513	3	Intergenic lncRNA
XR_001296840.2	0.1	0.045	363	4	Intergenic lncRNA
XR_001296841.1	0.001	0.001	658	3	Intergenic lncRNA
XR_001296844.2	0.01	0.00833333	4845	3	Intergenic lncRNA
XR_001296845.2	0.14	0.221667	758	3	Intergenic lncRNA
XR_001296846.2	0.12	0.168333	1155	2	Intergenic lncRNA
XR_001296850.2	0.04	0.001	191	2	Intergenic lncRNA
XR_001296851.2	0.02	0.0166667	997	3	Intergenic lncRNA
XR_001296853.2	0.23	0.0983333	557	3	Intergenic lncRNA
XR_001296859.2	0.326667	0.393333	1762	2	Intergenic lncRNA
XR_001296862.2	0.001	0.001	717	3	Intergenic lncRNA
XR_001296863.2	0.343333	0.16	475	3	Intergenic lncRNA
XR_001296871.2	0.001	0.001	569	3	Intergenic lncRNA
XR_001296885.2	1.31333	1.445	1832	2	Intergenic lncRNA
XR_001296887.2	0.0383333	0.115	1672	5	Intergenic lncRNA
XR_001296891.2	0.128333	0.298333	523	2	Intergenic lncRNA
XR_001296894.1	0.001	0.001	167	3	Intergenic lncRNA
XR_001296896.2	0.611667	0.846667	1295	3	Intergenic lncRNA
XR_001296897.1	0.001	0.001	668	2	Intergenic lncRNA
XR_001296898.2	0.185	0.376667	1684	3	Intergenic lncRNA
XR_001296904.2	0.0166667	0.001	439	3	Intergenic lncRNA
XR_001296905.2	0.128333	0.0183333	1223	4	Intergenic lncRNA
XR_001296906.2	0.025	0.001	941	5	Intergenic lncRNA
XR_001296907.2	0.271667	0.21	997	5	Intergenic lncRNA
XR_001296908.2	0.0216667	0.08	925	5	Intergenic lncRNA
XR_001296912.2	0.001	0.001	975	5	Intergenic lncRNA
XR_001296913.2	0.583333	0.453333	778	2	Intergenic lncRNA
XR_001296921.2	0.503333	0.97	817	5	Intergenic lncRNA
XR_001296927.2	0.101667	0.115	581	3	Intergenic lncRNA
XR_001296930.2	0.001	0.0366667	445	3	Intergenic lncRNA
XR_001296932.2	0.0216667	0.001	669	2	Intergenic lncRNA
XR_001296933.2	0.0216667	0.025	2999	5	Intergenic lncRNA
XR_001296937.2	0.133333	0.146667	873	3	Intergenic lncRNA
XR_001296938.2	0.56	0.528333	1965	3	Intergenic lncRNA
XR_001296939.2	0.0366667	0.015	362	3	Intergenic lncRNA
XR_001296941.2	0.0216667	0.02	433	3	Intergenic lncRNA
XR_001296943.2	0.001	0.001	1652	4	Intergenic lncRNA
XR_001296945.2	0.116667	0.035	1463	3	Intergenic lncRNA
XR_001296948.2	1.705	1.05667	1007	3	Intergenic lncRNA
XR_001296949.2	0.168333	0.29	2576	5	Intergenic lncRNA
XR_001296951.2	0.001	0.0466667	730	3	Intergenic lncRNA
XR_001296952.2	0.24	0.286667	1352	4	Intergenic lncRNA
XR_001296954.2	0.0233333	0.0466667	1287	4	Intergenic lncRNA
XR_001296967.2	0.0266667	0.02	280	3	Intergenic lncRNA
XR_001296971.2	0.001	0.001	799	3	Intergenic lncRNA
XR_001296972.2	1.97667	1.78167	1010	4	Intergenic lncRNA
XR_001296978.2	0.118333	0.278333	984	3	Intergenic lncRNA
XR_001296982.2	0.001	0.001	2597	2	Intergenic lncRNA
XR_001296983.2	1.64667	1.2	3822	3	Intergenic lncRNA
XR_001296984.2	0.0416667	0.0633333	1829	3	Intergenic lncRNA
XR_001296994.2	0.04	0.075	1394	5	Intergenic lncRNA
XR_001296996.2	0.0933333	0.138333	459	3	Intergenic lncRNA
XR_001297002.2	0.228333	0.3	2467	4	Intergenic lncRNA
XR_001297003.2	0.745	1.07833	8640	2	Intergenic lncRNA
XR_001297006.2	0.635	0.671667	842	3	Intergenic lncRNA
XR_001297013.2	0.1	0.121667	776	3	Intergenic lncRNA
XR_001297017.2	0.001	0.001	745	2	Intergenic lncRNA
XR_001297018.2	0.113333	0.143333	1256	4	Intergenic lncRNA
XR_001297024.2	0.57	0.476667	3639	3	Intergenic lncRNA
XR_001297029.2	1.48833	1.295	2930	2	Intergenic lncRNA
XR_001297035.2	0.065	0.0716667	1896	4	Intergenic lncRNA
XR_001297036.2	0.035	0.136667	1027	5	Intergenic lncRNA
XR_001297039.2	0.001	0.001	766	3	Intergenic lncRNA
XR_001297041.2	0.728333	0.73	1300	2	Intergenic lncRNA
XR_001297046.1	0.001	0.001	358	2	Intergenic lncRNA
XR_001297050.2	1.465	1.61333	1100	2	Intergenic lncRNA
XR_001297052.2	0.183333	0.221667	1187	8	Intergenic lncRNA
XR_001297057.2	0.426667	0.295	3854	24	Intergenic lncRNA
XR_001297058.2	0.0733333	0.14	3866	25	Intergenic lncRNA
XR_001297059.2	0.0283333	0.0633333	3964	25	Intergenic lncRNA
XR_001297060.2	0.055	0.02	3949	25	Intergenic lncRNA
XR_001297061.2	0.0383333	0.001	4032	26	Intergenic lncRNA
XR_001297062.2	0.001	0.001	4027	26	Intergenic lncRNA
XR_001297066.2	0.001	0.001	2543	10	Intergenic lncRNA
XR_001297069.2	0.0833333	0.07	2709	7	Intergenic lncRNA
XR_001297070.2	0.001	0.001	1007	3	Intergenic lncRNA
XR_001297071.2	0.0116667	0.05	652	3	Intergenic lncRNA
XR_001297078.2	0.891667	0.638333	1788	5	Intergenic lncRNA
XR_001297079.2	0.108333	0.001	3343	10	Intergenic lncRNA
XR_001297080.2	0.0666667	0.223333	3184	9	Intergenic lncRNA
XR_001297081.2	0.105	0.125	3231	11	Intergenic lncRNA
XR_001297082.2	0.351667	0.44	3978	9	Intergenic lncRNA
XR_001297083.2	0.03	0.0966667	3306	10	Intergenic lncRNA
XR_001297084.2	0.2	0.13	3123	8	Intergenic lncRNA
XR_001297085.2	0.04	0.0483333	3004	11	Intergenic lncRNA
XR_001297087.2	0.05	0.0533333	2935	11	Intergenic lncRNA
XR_001297088.2	3.13333	2.89667	543	4	Intergenic lncRNA
XR_001297089.2	0.001	0.085	711	4	Intergenic lncRNA
XR_001297090.2	0.165	0.201667	1690	3	Intergenic lncRNA
XR_001297093.2	0.00333333	0.005	3627	6	Intergenic lncRNA
XR_001297095.2	0.0433333	0.0416667	3285	3	Intergenic lncRNA
XR_001297099.2	0.001	0.101667	3907	8	Intergenic lncRNA
XR_001297100.2	0.143333	0.361667	2172	5	Intergenic lncRNA
XR_001297113.2	0.001	0.001	872	2	Intergenic lncRNA
XR_001297119.2	0.001	0.001	521	2	Intergenic lncRNA
XR_001297126.2	0.04	0.0433333	2506	3	Intergenic lncRNA
XR_001297128.2	0.0166667	0.0133333	4619	3	Intergenic lncRNA
XR_001297129.2	0.001	0.001	4732	4	Intergenic lncRNA
XR_001297139.2	0.295	0.37	1690	3	Intergenic lncRNA
XR_001297140.2	0.0916667	0.108333	1533	4	Intergenic lncRNA
XR_001297154.2	0.0783333	0.095	2130	2	Intergenic lncRNA
XR_001297156.2	0.01	0.045	1904	4	Intergenic lncRNA
XR_001297159.1	0.001	0.001	478	2	Intergenic lncRNA
XR_001297162.2	0.33	0.301667	3628	3	Intergenic lncRNA
XR_001297172.2	6.51333	7.18833	1068	6	Intergenic lncRNA
XR_001297178.2	0.11	0.1	1834	2	Intergenic lncRNA
XR_001297184.2	0.00666667	0.001	1916	4	Intergenic lncRNA
XR_001297187.2	0.0233333	0.24	297	3	Intergenic lncRNA
XR_001297202.2	0.00666667	0.00666667	1007	4	Intergenic lncRNA
XR_001297204.2	0.0716667	0.0633333	1768	3	Intergenic lncRNA
XR_001297206.2	0.0816667	0.106667	3569	3	Intergenic lncRNA
XR_001297208.2	0.143333	0.185	1378	3	Intergenic lncRNA
XR_001297214.2	0.07	0.015	3537	4	Intergenic lncRNA
XR_001297224.2	0.0383333	0.0833333	4408	3	Intergenic lncRNA
XR_001297230.2	0.05	0.0266667	1407	3	Intergenic lncRNA
XR_001297234.1	0.193333	0.173333	827	2	Intergenic lncRNA
XR_001297235.2	0.09	0.0883333	487	4	Intergenic lncRNA
XR_001297240.2	0.0216667	0.0533333	317	2	Intergenic lncRNA
XR_001297241.2	0.731667	0.553333	2839	3	Intergenic lncRNA
XR_001297243.2	0.001	0.001	185	3	Intergenic lncRNA
XR_001297250.2	0.0533333	0.205	1762	3	Intergenic lncRNA
XR_001297255.2	0.0133333	0.015	1636	5	Intergenic lncRNA
XR_001297258.2	0.0466667	0.105	733	4	Intergenic lncRNA
XR_001297259.2	0.203333	0.23	2511	3	Intergenic lncRNA
XR_001297261.2	0.0466667	0.03	2114	4	Intergenic lncRNA
XR_001297262.2	0.001	0.0233333	319	2	Intergenic lncRNA
XR_001297263.2	3.34667	3.45333	3305	2	Intergenic lncRNA
XR_001297267.2	0.886667	0.833333	1271	3	Intergenic lncRNA
XR_001297268.2	0.206667	0.296667	1441	3	Intergenic lncRNA
XR_001297269.2	0.001	0.001	949	3	Intergenic lncRNA
XR_001297285.2	0.001	0.00833333	1904	4	Intergenic lncRNA
XR_001297294.2	0.0833333	0.0866667	783	5	Intergenic lncRNA
XR_001297297.2	0.001	0.001	4529	5	Intergenic lncRNA
XR_001297298.2	0.001	0.00666667	4092	5	Intergenic lncRNA
XR_001297299.2	0.001	0.001	3513	5	Intergenic lncRNA
XR_001297300.2	0.435	0.483333	366	3	Intergenic lncRNA
XR_001297302.1	0.001	0.001	297	3	Intergenic lncRNA
XR_001297326.2	0.386667	0.515	552	5	Intergenic lncRNA
XR_001297328.2	0.035	0.04	388	3	Intergenic lncRNA
XR_001297329.2	0.0166667	0.001	459	5	Intergenic lncRNA
XR_001297330.2	0.0183333	0.0133333	430	3	Intergenic lncRNA
XR_001297335.2	0.0566667	0.0166667	498	3	Intergenic lncRNA
XR_001297337.2	0.1	0.0333333	427	3	Intergenic lncRNA
XR_001297340.2	0.001	0.001	1954	3	Intergenic lncRNA
XR_001297342.2	0.001	0.001	6642	6	Intergenic lncRNA
XR_001297343.2	0.331667	0.321667	6535	7	Intergenic lncRNA
XR_001297344.2	0.135	0.138333	6511	7	Intergenic lncRNA
XR_001297346.2	0.055	0.218333	6412	6	Intergenic lncRNA
XR_001297352.2	0.07	0.0916667	613	3	Intergenic lncRNA
XR_001297356.2	0.27	0.201667	1717	7	Intergenic lncRNA
XR_001297367.1	0.001	0.001	469	3	Intergenic lncRNA
XR_001297370.2	1.22667	0.865	431	3	Intergenic lncRNA
XR_001297374.2	0.32	0.428333	2874	3	Intergenic lncRNA
XR_001297376.2	0.483333	0.45	1634	3	Intergenic lncRNA
XR_001297395.2	0.0683333	0.168333	1538	3	Intergenic lncRNA
XR_001297400.2	0.001	0.001	972	3	Intergenic lncRNA
XR_001297401.2	0.001	0.001	1544	3	Intergenic lncRNA
XR_001297402.2	0.001	0.001	954	3	Intergenic lncRNA
XR_001297405.2	0.455	0.431667	1664	3	Intergenic lncRNA
XR_001297408.2	0.001	0.0483333	281	3	Intergenic lncRNA
XR_001297409.2	0.001	0.0183333	521	4	Intergenic lncRNA
XR_001297417.1	0.001	0.001	678	3	Intergenic lncRNA
XR_001297428.2	0.0283333	0.0833333	1935	2	Intergenic lncRNA
XR_001297436.2	0.001	0.001	120	3	Intergenic lncRNA
XR_001297439.2	0.275	0.358333	672	2	Intergenic lncRNA
XR_001297444.2	0.568333	0.69	951	2	Intergenic lncRNA
XR_001297445.2	0.001	0.001	7009	10	Intergenic lncRNA
XR_001297446.2	0.00166667	0.00666667	6638	9	Intergenic lncRNA
XR_001297454.1	0.001	0.001	601	3	Intergenic lncRNA
XR_001297456.2	0.115	0.07	1750	3	Intergenic lncRNA
XR_001297458.2	0.001	0.001	718	3	Intergenic lncRNA
XR_001297459.2	0.0766667	0.19	1211	3	Intergenic lncRNA
XR_001297461.2	0.133333	0.12	1523	3	Intergenic lncRNA
XR_001297466.2	0.001	0.001	2984	3	Intergenic lncRNA
XR_001297468.2	0.001	0.001	1025	3	Intergenic lncRNA
XR_001297469.2	0.001	0.00833333	1519	3	Intergenic lncRNA
XR_001297471.2	0.001	0.001	3198	3	Intergenic lncRNA
XR_001297473.2	0.0233333	0.0283333	958	2	Intergenic lncRNA
XR_001297475.2	0.565	0.748333	2752	3	Intergenic lncRNA
XR_001297477.2	0.001	0.001	1847	7	Intergenic lncRNA
XR_001297478.2	0.0183333	0.065	1730	8	Intergenic lncRNA
XR_001297485.2	0.001	0.001	198	3	Intergenic lncRNA
XR_001297487.2	0.221667	0.188333	1595	3	Intergenic lncRNA
XR_001297489.2	0.546667	0.708333	2997	4	Intergenic lncRNA
XR_001297490.2	0.03	0.015	891	10	Intergenic lncRNA
XR_001297491.2	0.0183333	0.035	948	10	Intergenic lncRNA
XR_001297498.2	0.001	0.001	413	3	Intergenic lncRNA
XR_001297505.1	0.001	0.001	533	2	Intergenic lncRNA
XR_001297506.1	0.001	0.001	300	3	Intergenic lncRNA
XR_001297518.2	2.78333	2.945	893	2	Intergenic lncRNA
XR_001297524.2	0.126667	0.171667	614	2	Intergenic lncRNA
XR_001297534.2	0.001	0.001	249	3	Intergenic lncRNA
XR_001297536.2	0.075	0.0116667	672	3	Intergenic lncRNA
XR_001297540.2	0.001	0.001	500	3	Intergenic lncRNA
XR_001297553.2	0.978333	0.916667	1994	7	Intergenic lncRNA
XR_001297554.2	0.878333	0.378333	1648	8	Intergenic lncRNA
XR_001297555.2	0.001	0.001	685	2	Intergenic lncRNA
XR_001297557.2	0.001	0.001	586	2	Intergenic lncRNA
XR_001297558.2	0.001	0.01	738	2	Intergenic lncRNA
XR_001297571.2	0.731667	0.723333	983	2	Intergenic lncRNA
XR_001297574.1	0.001	0.001	282	3	Intergenic lncRNA
XR_001297583.2	0.001	0.001	674	2	Intergenic lncRNA
XR_001297595.2	0.0166667	0.0166667	3702	2	Intergenic lncRNA
XR_001297601.2	0.131667	0.0666667	1143	2	Intergenic lncRNA
XR_001297605.2	0.91	0.403333	946	5	Intergenic lncRNA
XR_001297608.1	0.001	0.001	245	3	Intergenic lncRNA
XR_001297622.2	0.585	0.58	1027	3	Intergenic lncRNA
XR_001297627.2	0.001	0.001	931	3	Intergenic lncRNA
XR_001297629.2	30.385	32.6533	641	2	Intergenic lncRNA
XR_001916997.1	0.001	0.00833333	1301	3	Intergenic lncRNA
XR_001916998.1	0.001	0.001	888	3	Intergenic lncRNA
XR_001916999.1	0.001	0.001	1257	3	Intergenic lncRNA
XR_001917000.1	1.72333	1.715	3279	2	Intergenic lncRNA
XR_001917003.1	0.751667	0.74	1962	2	Intergenic lncRNA
XR_001917005.1	0.001	0.015	361	3	Intergenic lncRNA
XR_001917006.1	1.55167	1.79	3666	2	Intergenic lncRNA
XR_001917008.1	0.116667	0.0583333	659	4	Intergenic lncRNA
XR_001917009.1	0.69	0.75	1562	2	Intergenic lncRNA
XR_001917018.1	0.12	0.123333	1495	4	Intergenic lncRNA
XR_001917021.1	0.64	0.756667	409	4	Intergenic lncRNA
XR_001917028.1	0.0483333	0.03	1755	3	Intergenic lncRNA
XR_001917029.1	0.001	0.001	1783	3	Intergenic lncRNA
XR_001917030.1	0.0316667	0.00666667	1161	2	Intergenic lncRNA
XR_001917031.1	0.001	0.001	415	3	Intergenic lncRNA
XR_001917032.1	0.001	0.001	279	3	Intergenic lncRNA
XR_001917033.1	0.0333333	0.0316667	2781	2	Intergenic lncRNA
XR_001917034.1	0.0516667	0.06	2450	2	Intergenic lncRNA
XR_001917035.1	0.155	0.136667	3759	9	Intergenic lncRNA
XR_001917036.1	0.105	0.04	1969	7	Intergenic lncRNA
XR_001917037.1	0.0133333	0.0833333	599	3	Intergenic lncRNA
XR_001917038.1	0.141667	0.065	1057	3	Intergenic lncRNA
XR_001917042.1	0.158333	0.32	2518	4	Intergenic lncRNA
XR_001917043.1	0.0533333	0.16	3032	3	Intergenic lncRNA
XR_001917046.1	0.0933333	0.15	620	3	Intergenic lncRNA
XR_001917047.1	0.0416667	0.0633333	1171	3	Intergenic lncRNA
XR_001917048.1	0.185	0.17	2621	6	Intergenic lncRNA
XR_001917049.1	0.001	0.001	2046	3	Intergenic lncRNA
XR_001917050.1	0.0716667	0.0316667	501	4	Intergenic lncRNA
XR_001917051.1	0.001	0.001	341	3	Intergenic lncRNA
XR_001917054.1	0.113333	0.0133333	409	3	Intergenic lncRNA
XR_001917055.1	0.493333	0.436667	2861	2	Intergenic lncRNA
XR_001917056.1	0.0466667	0.0716667	2967	2	Intergenic lncRNA
XR_001917058.1	0.001	0.0133333	1058	3	Intergenic lncRNA
XR_001917060.1	0.001	0.001	755	4	Intergenic lncRNA
XR_001917066.1	0.603333	0.59	3368	3	Intergenic lncRNA
XR_001917068.1	0.001	0.001	284	3	Intergenic lncRNA
XR_001917069.1	0.001	0.001	317	3	Intergenic lncRNA
XR_001917070.1	0.001	0.001	429	3	Intergenic lncRNA
XR_001917071.1	0.001	0.115	366	3	Intergenic lncRNA
XR_001917072.1	0.001	0.001	550	3	Intergenic lncRNA
XR_001917073.1	0.001	0.001	647	4	Intergenic lncRNA
XR_001917080.1	0.188333	0.173333	787	4	Intergenic lncRNA
XR_001917081.1	0.136667	0.135	485	4	Intergenic lncRNA
XR_001917082.1	0.12	0.0766667	597	3	Intergenic lncRNA
XR_001917086.1	0.07	0.0616667	2116	2	Intergenic lncRNA
XR_001917091.1	0.075	0.0616667	447	3	Intergenic lncRNA
XR_001917092.1	0.001	0.02	372	3	Intergenic lncRNA
XR_001917093.1	0.001	0.001	324	3	Intergenic lncRNA
XR_001917095.1	0.511667	0.853333	2298	2	Intergenic lncRNA
XR_001917096.1	0.075	0.001	2275	2	Intergenic lncRNA
XR_001917097.1	0.353333	0.32	2615	5	Intergenic lncRNA
XR_001917098.1	0.331667	0.26	2331	4	Intergenic lncRNA
XR_001917099.1	0.91	1.35833	2924	4	Intergenic lncRNA
XR_001917100.1	0.001	0.045	2250	3	Intergenic lncRNA
XR_001917102.1	0.0566667	0.0466667	356	4	Intergenic lncRNA
XR_001917117.1	0.001	0.02	408	2	Intergenic lncRNA
XR_001917118.1	0.001	0.001	520	2	Intergenic lncRNA
XR_001917125.1	36.575	14.6133	1753	6	Intergenic lncRNA
XR_001917128.1	0.0983333	0.116667	1275	2	Intergenic lncRNA
XR_001917129.1	0.0166667	0.02	2334	3	Intergenic lncRNA
XR_001917131.1	1.47667	1.55667	972	3	Intergenic lncRNA
XR_001917134.1	0.02	0.0333333	2120	2	Intergenic lncRNA
XR_001917136.1	0.02	0.0116667	1107	4	Intergenic lncRNA
XR_001917137.1	0.001	0.001	724	4	Intergenic lncRNA
XR_001917138.1	0.155	0.155	1372	2	Intergenic lncRNA
XR_001917139.1	0.001	0.001	663	3	Intergenic lncRNA
XR_001917140.1	0.001	0.001	2068	3	Intergenic lncRNA
XR_001917141.1	0.0966667	0.166667	604	3	Intergenic lncRNA
XR_001917142.1	0.001	0.001	515	3	Intergenic lncRNA
XR_001917143.1	0.03	0.001	775	4	Intergenic lncRNA
XR_001917144.1	0.0116667	0.0616667	586	2	Intergenic lncRNA
XR_001917145.1	0.0333333	0.04	382	3	Intergenic lncRNA
XR_001917146.1	0.001	0.001	176	3	Intergenic lncRNA
XR_001917147.1	0.045	0.08	1119	2	Intergenic lncRNA
XR_001917149.1	0.001	0.001	319	3	Intergenic lncRNA
XR_001917152.1	0.001	0.001	329	2	Intergenic lncRNA
XR_001917153.1	0.403333	0.423333	7060	3	Intergenic lncRNA
XR_001917154.1	0.001	0.001	435	3	Intergenic lncRNA
XR_001917155.1	0.001	0.001	913	5	Intergenic lncRNA
XR_001917156.1	0.001	0.02	848	5	Intergenic lncRNA
XR_001917158.1	0.0433333	0.148333	316	3	Intergenic lncRNA
XR_001917160.1	0.215	0.27	3940	3	Intergenic lncRNA
XR_001917162.1	0.001	0.001	378	3	Intergenic lncRNA
XR_001917164.1	0.315	0.281667	12671	2	Intergenic lncRNA
XR_001917165.1	1.11667	1.76667	1777	3	Intergenic lncRNA
XR_001917166.1	0.0233333	0.04	1578	4	Intergenic lncRNA
XR_001917167.1	0.718333	0.598333	1857	3	Intergenic lncRNA
XR_001917168.1	0.001	0.156667	1370	3	Intergenic lncRNA
XR_001917169.1	1.21833	1.57167	2458	2	Intergenic lncRNA
XR_001917171.1	0.001	0.001	637	2	Intergenic lncRNA
XR_001917172.1	0.01	0.0133333	1590	2	Intergenic lncRNA
XR_001917175.1	0.163333	0.253333	1106	2	Intergenic lncRNA
XR_001917176.1	0.426667	0.408333	771	2	Intergenic lncRNA
XR_001917177.1	0.001	0.001	721	2	Intergenic lncRNA
XR_001917181.1	0.001	0.001	1406	2	Intergenic lncRNA
XR_001917182.1	0.001	0.015	520	2	Intergenic lncRNA
XR_001917183.1	0.001	0.001	662	2	Intergenic lncRNA
XR_001917188.1	0.106667	0.08	1993	1	Intergenic lncRNA
XR_001917189.1	0.576667	1.12833	2499	3	Intergenic lncRNA
XR_001917190.1	0.125	0.0483333	2583	5	Intergenic lncRNA
XR_001917191.1	0.0116667	0.0366667	583	4	Intergenic lncRNA
XR_001917197.1	0.03	0.0283333	471	2	Intergenic lncRNA
XR_001917198.1	0.095	0.0716667	1269	2	Intergenic lncRNA
XR_001917208.1	0.115	0.06	955	3	Intergenic lncRNA
XR_001917209.1	0.08	0.0233333	493	2	Intergenic lncRNA
XR_001917211.1	0.04	0.0633333	915	2	Intergenic lncRNA
XR_001917213.1	4.95667	6.09333	4202	2	Intergenic lncRNA
XR_001917215.1	0.0266667	0.001	480	3	Intergenic lncRNA
XR_001917216.1	0.0766667	0.131667	880	3	Intergenic lncRNA
XR_001917232.1	0.368333	0.67	669	3	Intergenic lncRNA
XR_001917233.1	0.143333	0.106667	433	3	Intergenic lncRNA
XR_001917238.1	0.378333	0.388333	645	2	Intergenic lncRNA
XR_001917239.1	0.0466667	0.0583333	3343	2	Intergenic lncRNA
XR_001917241.1	88.7217	88.3083	1639	10	Intergenic lncRNA
XR_001917242.1	0.333333	0.505	2175	3	Intergenic lncRNA
XR_001917243.1	0.865	0.911667	1308	2	Intergenic lncRNA
XR_001917244.1	0.001	0.0216667	622	4	Intergenic lncRNA
XR_001917247.1	0.198333	0.54	449	2	Intergenic lncRNA
XR_001917248.1	0.001	0.001	346	4	Intergenic lncRNA
XR_001917249.1	0.0466667	0.0533333	1029	4	Intergenic lncRNA
XR_001917250.1	0.001	0.0233333	1148	4	Intergenic lncRNA
XR_001917251.1	0.001	0.001	512	3	Intergenic lncRNA
XR_001917254.1	0.19	0.283333	673	3	Intergenic lncRNA
XR_001917257.1	0.001	0.001	253	3	Intergenic lncRNA
XR_001917258.1	2.09167	2.44167	555	2	Intergenic lncRNA
XR_001917260.1	0.001	0.001	422	5	Intergenic lncRNA
XR_001917261.1	0.035	0.0183333	568	3	Intergenic lncRNA
XR_001917263.1	0.101667	0.13	1354	3	Intergenic lncRNA
XR_001917264.1	0.548333	0.615	415	2	Intergenic lncRNA
XR_001917265.1	0.001	0.045	349	3	Intergenic lncRNA
XR_001917266.1	0.0766667	0.0983333	1412	3	Intergenic lncRNA
XR_001917267.1	0.0383333	0.001	384	3	Intergenic lncRNA
XR_001917268.1	0.466667	0.331667	1132	3	Intergenic lncRNA
XR_001917269.1	0.0166667	0.0316667	1150	5	Intergenic lncRNA
XR_001917270.1	0.271667	0.238333	2772	2	Intergenic lncRNA
XR_001917271.1	0.563333	0.448333	1000	2	Intergenic lncRNA
XR_001917273.1	0.0333333	0.0283333	2161	3	Intergenic lncRNA
XR_001917274.1	0.01	0.0483333	3665	6	Intergenic lncRNA
XR_001917275.1	0.02	0.02	3073	6	Intergenic lncRNA
XR_001917278.1	0.001	0.001	405	2	Intergenic lncRNA
XR_001917280.1	1.10167	1.28667	2173	2	Intergenic lncRNA
XR_001917285.1	0.0316667	0.001	2747	2	Intergenic lncRNA
XR_001917286.1	0.025	0.0366667	1356	3	Intergenic lncRNA
XR_001917287.1	0.001	0.015	2617	3	Intergenic lncRNA
XR_001917288.1	0.0183333	0.0233333	2174	3	Intergenic lncRNA
XR_001917290.1	0.19	0.221667	958	3	Intergenic lncRNA
XR_001917292.1	0.505	0.293333	2243	3	Intergenic lncRNA
XR_001917293.1	0.568333	0.706667	2226	3	Intergenic lncRNA
XR_001917294.1	0.586667	0.451667	4213	3	Intergenic lncRNA
XR_001917295.1	0.035	0.0483333	1479	3	Intergenic lncRNA
XR_001917296.1	0.001	0.0233333	587	4	Intergenic lncRNA
XR_001917297.1	0.64	0.631667	632	2	Intergenic lncRNA
XR_001917298.1	0.123333	0.141667	1816	3	Intergenic lncRNA
XR_001917301.1	0.346667	0.59	1821	3	Intergenic lncRNA
XR_001917302.1	0.23	0.231667	544	3	Intergenic lncRNA
XR_001917305.1	0.0416667	0.115	2322	3	Intergenic lncRNA
XR_001917306.1	0.223333	0.241667	1068	2	Intergenic lncRNA
XR_001917309.1	0.001	0.001	404	4	Intergenic lncRNA
XR_001917311.1	0.396667	0.675	2337	3	Intergenic lncRNA
XR_001917313.1	0.001	0.001	252	2	Intergenic lncRNA
XR_001917318.1	0.0433333	0.101667	661	3	Intergenic lncRNA
XR_001917319.1	2.61333	2.31667	6902	3	Intergenic lncRNA
XR_001917320.1	0.31	0.276667	3641	3	Intergenic lncRNA
XR_001917326.1	0.065	0.128333	1373	4	Intergenic lncRNA
XR_001917327.1	0.248333	0.345	3695	4	Intergenic lncRNA
XR_001917328.1	0.238333	0.16	5643	7	Intergenic lncRNA
XR_001917329.1	0.293333	0.24	6347	7	Intergenic lncRNA
XR_001917330.1	0.201667	0.201667	5640	7	Intergenic lncRNA
XR_001917331.1	0.0183333	0.0516667	5603	7	Intergenic lncRNA
XR_001917332.1	0.0233333	0.0316667	6358	7	Intergenic lncRNA
XR_001917333.1	0.001	0.03	6609	6	Intergenic lncRNA
XR_001917334.1	0.00666667	0.001	6796	6	Intergenic lncRNA
XR_001917335.1	0.0166667	0.0116667	6721	6	Intergenic lncRNA
XR_001917336.1	0.001	0.001	6567	6	Intergenic lncRNA
XR_001917337.1	0.14	0.118333	6663	5	Intergenic lncRNA
XR_001917338.1	0.0333333	0.0133333	6509	5	Intergenic lncRNA
XR_001917341.1	0.678333	0.88	2381	6	Intergenic lncRNA
XR_001917342.1	0.416667	0.32	2387	6	Intergenic lncRNA
XR_001917343.1	0.311667	0.423333	1101	6	Intergenic lncRNA
XR_001917347.1	0.458333	0.468333	1600	4	Intergenic lncRNA
XR_001917348.1	0.0116667	0.0283333	541	3	Intergenic lncRNA
XR_001917349.1	0.001	0.0566667	844	4	Intergenic lncRNA
XR_001917350.1	0.295	0.263333	827	4	Intergenic lncRNA
XR_001917351.1	0.0533333	0.0266667	804	3	Intergenic lncRNA
XR_001917352.1	6.67	4.88167	1714	1	Intergenic lncRNA
XR_001917353.1	0.0216667	0.025	982	3	Intergenic lncRNA
XR_001917354.1	0.0466667	0.025	611	5	Intergenic lncRNA
XR_001917355.1	0.001	0.001	772	2	Intergenic lncRNA
XR_001917356.1	0.001	0.001	411	3	Intergenic lncRNA
XR_001917357.1	0.141667	0.135	400	3	Intergenic lncRNA
XR_001917358.1	0.0866667	0.055	5093	3	Intergenic lncRNA
XR_001917359.1	0.113333	0.125	1784	6	Intergenic lncRNA
XR_001917361.1	0.745	0.26	358	2	Intergenic lncRNA
XR_001917363.1	0.566667	0.705	936	2	Intergenic lncRNA
XR_001917364.1	0.503333	0.768333	1114	3	Intergenic lncRNA
XR_001917365.1	0.0416667	0.01	861	3	Intergenic lncRNA
XR_001917367.1	0.05	0.0666667	2709	2	Intergenic lncRNA
XR_001917368.1	0.0133333	0.001	964	3	Intergenic lncRNA
XR_001917369.1	0.183333	0.205	465	2	Intergenic lncRNA
XR_001917372.1	0.621667	0.473333	568	3	Intergenic lncRNA
XR_001917375.1	0.001	0.0316667	767	2	Intergenic lncRNA
XR_001917377.1	0.015	0.0216667	1398	3	Intergenic lncRNA
XR_001917378.1	0.001	0.055	584	3	Intergenic lncRNA
XR_001917386.1	0.16	0.09	740	2	Intergenic lncRNA
XR_001917387.1	0.001	0.001	339	4	Intergenic lncRNA
XR_001917389.1	0.001	0.001	905	3	Intergenic lncRNA
XR_001917390.1	0.103333	0.155	514	3	Intergenic lncRNA
XR_001917391.1	0.145	0.0916667	450	3	Intergenic lncRNA
XR_001917392.1	0.0216667	0.035	303	3	Intergenic lncRNA
XR_001917393.1	0.001	0.001	1606	3	Intergenic lncRNA
XR_001917394.1	0.085	0.0266667	828	2	Intergenic lncRNA
XR_001917395.1	0.001	0.001	295	3	Intergenic lncRNA
XR_001917396.1	0.03	0.0116667	1717	2	Intergenic lncRNA
XR_001917398.1	0.215	0.178333	370	2	Intergenic lncRNA
XR_001917400.1	10.76	12.3617	2247	4	Intergenic lncRNA
XR_001917401.1	4.53833	3.875	2505	4	Intergenic lncRNA
XR_001917402.1	65.6317	66.8683	2063	3	Intergenic lncRNA
XR_001917403.1	3.65167	5.37333	2397	4	Intergenic lncRNA
XR_001917404.1	5.60333	7.57167	2646	3	Intergenic lncRNA
XR_001917405.1	5.86	4.705	2325	4	Intergenic lncRNA
XR_001917406.1	3.66833	3.38833	2086	3	Intergenic lncRNA
XR_001917407.1	2.59167	2.58833	2049	3	Intergenic lncRNA
XR_001917408.1	1.59333	2.00333	2073	4	Intergenic lncRNA
XR_001917416.1	0.0383333	0.0833333	1157	3	Intergenic lncRNA
XR_001917417.1	2.92	2.775	1622	2	Intergenic lncRNA
XR_001917418.1	0.123333	0.155	1346	4	Intergenic lncRNA
XR_001917419.1	0.0733333	0.0666667	1350	4	Intergenic lncRNA
XR_001917420.1	0.268333	0.345	2353	5	Intergenic lncRNA
XR_001917421.1	0.98	1.31167	2135	2	Intergenic lncRNA
XR_001917422.1	0.743333	0.621667	4292	2	Intergenic lncRNA
XR_001917434.1	0.08	0.0816667	3276	3	Intergenic lncRNA
XR_001917435.1	0.06	0.0666667	737	4	Intergenic lncRNA
XR_001917439.1	0.193333	0.175	1537	4	Intergenic lncRNA
XR_001917440.1	0.001	0.001	1083	3	Intergenic lncRNA
XR_001917441.1	0.0266667	0.001	1172	2	Intergenic lncRNA
XR_001917442.1	0.001	0.001	1787	3	Intergenic lncRNA
XR_001917443.1	0.001	0.001	1193	5	Intergenic lncRNA
XR_001917444.1	0.001	0.001	1303	6	Intergenic lncRNA
XR_001917445.1	0.001	0.001	1663	4	Intergenic lncRNA
XR_001917446.1	0.205	0.22	2908	2	Intergenic lncRNA
XR_001917447.1	0.598333	0.496667	3552	3	Intergenic lncRNA
XR_001917448.1	0.001	0.001	370	3	Intergenic lncRNA
XR_001917451.1	0.03	0.001	253	2	Intergenic lncRNA
XR_001917452.1	0.205	0.21	1446	2	Intergenic lncRNA
XR_001917453.1	0.0633333	0.00833333	1085	3	Intergenic lncRNA
XR_001917454.1	0.001	0.0116667	1535	5	Intergenic lncRNA
XR_001917458.1	0.0183333	0.015	375	3	Intergenic lncRNA
XR_001917461.1	0.0116667	0.0783333	561	3	Intergenic lncRNA
XR_001917463.1	0.001	0.001	120	3	Intergenic lncRNA
XR_001917466.1	0.913333	0.998333	9951	2	Intergenic lncRNA
XR_001917479.1	0.808333	0.506667	3393	2	Intergenic lncRNA
XR_001917481.1	0.0683333	0.0133333	962	5	Intergenic lncRNA
XR_001917483.1	0.015	0.00666667	1014	5	Intergenic lncRNA
XR_001917486.1	0.261667	0.29	1208	5	Intergenic lncRNA
XR_001917490.1	0.001	0.001	1154	4	Intergenic lncRNA
XR_001917491.1	0.268333	0.26	1007	5	Intergenic lncRNA
XR_001917493.1	0.001	0.001	1186	2	Intergenic lncRNA
XR_001917498.1	0.001	0.205	388	3	Intergenic lncRNA
XR_001917502.1	0.24	0.18	1928	4	Intergenic lncRNA
XR_001917503.1	0.0416667	0.0433333	1838	4	Intergenic lncRNA
XR_001917506.1	0.136667	0.181667	575	2	Intergenic lncRNA
XR_001917507.1	0.001	0.001	813	2	Intergenic lncRNA
XR_001917508.1	6.62667	7.68167	3554	9	Intergenic lncRNA
XR_001917509.1	0.693333	0.395	2354	8	Intergenic lncRNA
XR_001917510.1	0.693333	0.395	2354	8	Intergenic lncRNA
XR_001917511.1	1.28667	1.14	344	4	Intergenic lncRNA
XR_001917512.1	0.338333	0.163333	434	2	Intergenic lncRNA
XR_001917513.1	0.501667	0.685	1274	4	Intergenic lncRNA
XR_001917515.1	0.001	0.001	1214	3	Intergenic lncRNA
XR_001917519.1	0.001	0.035	476	3	Intergenic lncRNA
XR_001917520.1	0.001	0.001	7247	9	Intergenic lncRNA
XR_001917525.1	0.413333	0.378333	626	4	Intergenic lncRNA
XR_001917527.1	0.605	0.896667	1448	2	Intergenic lncRNA
XR_001917528.1	0.123333	0.165	1149	3	Intergenic lncRNA
XR_001917531.1	0.533333	0.138333	457	4	Intergenic lncRNA
XR_001917532.1	0.0316667	0.001	437	3	Intergenic lncRNA
XR_001917537.1	0.001	0.001	350	3	Intergenic lncRNA
XR_001917538.1	0.508333	0.636667	824	2	Intergenic lncRNA
XR_001917539.1	0.001	0.001	450	4	Intergenic lncRNA
XR_001917540.1	0.0483333	0.0166667	311	3	Intergenic lncRNA
XR_001917542.1	0.001	0.001	399	3	Intergenic lncRNA
XR_001917543.1	0.001	0.001	211	3	Intergenic lncRNA
XR_001917544.1	0.0266667	0.001	261	3	Intergenic lncRNA
XR_001917545.1	0.95	1.345	567	3	Intergenic lncRNA
XR_001917551.1	0.001	0.001	1322	5	Intergenic lncRNA
XR_001917552.1	0.001	0.001	1350	5	Intergenic lncRNA
XR_001917553.1	0.00833333	0.001	1325	5	Intergenic lncRNA
XR_001917554.1	0.118333	0.171667	1162	5	Intergenic lncRNA
XR_001917555.1	0.00833333	0.0366667	1337	6	Intergenic lncRNA
XR_001917557.1	0.001	0.005	9862	6	Intergenic lncRNA
XR_001917563.1	0.538333	0.671667	635	2	Intergenic lncRNA
XR_001917564.1	0.001	0.0533333	777	2	Intergenic lncRNA
XR_001917565.1	0.001	0.001	286	3	Intergenic lncRNA
XR_001917566.1	1.52667	1.50833	4996	2	Intergenic lncRNA
XR_001917567.1	0.306667	0.115	422	4	Intergenic lncRNA
XR_001917568.1	0.001	0.025	599	5	Intergenic lncRNA
XR_001917569.1	0.001	0.0416667	381	4	Intergenic lncRNA
XR_001917576.1	3.87	4.44667	3979	2	Intergenic lncRNA
XR_001917578.1	0.001	0.0966667	254	3	Intergenic lncRNA
XR_001917580.1	0.72	0.78	1108	2	Intergenic lncRNA
XR_001917583.1	0.0883333	0.12	1948	2	Intergenic lncRNA
XR_001917585.1	0.0833333	0.09	3810	2	Intergenic lncRNA
XR_001917586.1	0.153333	0.085	1267	3	Intergenic lncRNA
XR_001917587.1	1.77667	0.791667	455	4	Intergenic lncRNA
XR_001917589.1	0.001	0.001	1512	3	Intergenic lncRNA
XR_001917590.1	0.0716667	0.118333	1219	4	Intergenic lncRNA
XR_001917591.1	0.14	0.296667	261	3	Intergenic lncRNA
XR_001917592.1	0.001	0.001	388	5	Intergenic lncRNA
XR_001917594.1	0.0216667	0.0433333	687	3	Intergenic lncRNA
XR_001917595.1	0.001	0.001	221	3	Intergenic lncRNA
XR_001917596.1	0.226667	0.18	479	3	Intergenic lncRNA
XR_001917598.1	0.0316667	0.0133333	426	2	Intergenic lncRNA
XR_001917599.1	0.001	0.001	376	4	Intergenic lncRNA
XR_001917600.1	0.001	0.001	620	4	Intergenic lncRNA
XR_001917601.1	0.001	0.001	381	4	Intergenic lncRNA
XR_001917604.1	0.001	0.001	527	3	Intergenic lncRNA
XR_001917605.1	0.321667	0.253333	11982	3	Intergenic lncRNA
XR_001917606.1	0.0116667	0.0633333	10532	4	Intergenic lncRNA
XR_001917607.1	0.163333	0.123333	2721	4	Intergenic lncRNA
XR_001917608.1	0.00333333	0.0466667	3975	4	Intergenic lncRNA
XR_001917610.1	0.966667	1.22	2441	5	Intergenic lncRNA
XR_001917613.1	1.91	1.79667	645	3	Intergenic lncRNA
XR_001917614.1	0.451667	0.27	561	4	Intergenic lncRNA
XR_001917615.1	0.01	0.001	925	4	Intergenic lncRNA
XR_001917617.1	1.04	0.836667	1079	2	Intergenic lncRNA
XR_001917618.1	0.001	0.001	125	3	Intergenic lncRNA
XR_001917621.1	0.593333	0.751667	4596	3	Intergenic lncRNA
XR_001917622.1	0.765	0.918333	3969	3	Intergenic lncRNA
XR_001917623.1	0.01	0.0733333	3821	4	Intergenic lncRNA
XR_001917624.1	0.406667	0.835	4241	3	Intergenic lncRNA
XR_001917625.1	0.0466667	0.001	577	4	Intergenic lncRNA
XR_001917626.1	0.0183333	0.001	386	4	Intergenic lncRNA
XR_001917628.1	1.19	2.05	1517	2	Intergenic lncRNA
XR_001917629.1	0.78	0.696667	659	3	Intergenic lncRNA
XR_001917630.1	0.055	0.025	2552	4	Intergenic lncRNA
XR_001917631.1	0.0433333	0.1	2979	4	Intergenic lncRNA
XR_001917632.1	0.0566667	0.08	2262	5	Intergenic lncRNA
XR_001917633.1	0.531667	0.42	385	3	Intergenic lncRNA
XR_001917634.1	0.0283333	0.035	237	3	Intergenic lncRNA
XR_001917635.1	0.04	0.101667	1776	6	Intergenic lncRNA
XR_001917636.1	0.001	0.001	345	4	Intergenic lncRNA
XR_001917637.1	0.286667	0.336667	2387	2	Intergenic lncRNA
XR_001917638.1	0.0416667	0.0766667	2741	2	Intergenic lncRNA
XR_001917639.1	0.963333	0.988333	2915	4	Intergenic lncRNA
XR_001917641.1	0.0116667	0.01	663	2	Intergenic lncRNA
XR_001917645.1	0.18	0.0766667	1864	2	Intergenic lncRNA
XR_001917647.1	22.97	23.8217	2677	3	Intergenic lncRNA
XR_001917648.1	0.22	0.04	691	2	Intergenic lncRNA
XR_001917649.1	0.551667	0.535	790	3	Intergenic lncRNA
XR_001917650.1	1.22	1.43	2194	2	Intergenic lncRNA
XR_001917654.1	0.0483333	0.00833333	851	5	Intergenic lncRNA
XR_001917655.1	0.001	0.001	562	4	Intergenic lncRNA
XR_001917656.1	1.94667	5.27667	404	4	Intergenic lncRNA
XR_001917658.1	0.001	0.001	354	3	Intergenic lncRNA
XR_001917659.1	0.001	0.001	222	3	Intergenic lncRNA
XR_001917660.1	0.441667	0.29	1196	2	Intergenic lncRNA
XR_001917661.1	0.025	0.0133333	787	2	Intergenic lncRNA
XR_001917662.1	0.001	0.001	375	3	Intergenic lncRNA
XR_001917663.1	1.595	1.755	1847	2	Intergenic lncRNA
XR_001917664.1	0.1	0.045	1862	5	Intergenic lncRNA
XR_001917665.1	0.0633333	0.0233333	1391	6	Intergenic lncRNA
XR_001917666.1	0.0733333	0.0566667	1111	4	Intergenic lncRNA
XR_001917667.1	0.001	0.001	138	3	Intergenic lncRNA
XR_001917669.1	0.21	0.536667	939	5	Intergenic lncRNA
XR_001917670.1	0.865	0.701667	697	4	Intergenic lncRNA
XR_001917671.1	0.353333	0.706667	838	5	Intergenic lncRNA
XR_001917672.1	0.653333	0.3	627	4	Intergenic lncRNA
XR_001917673.1	0.001	0.0183333	191	3	Intergenic lncRNA
XR_001917674.1	0.001	0.001	220	3	Intergenic lncRNA
XR_001917675.1	0.111667	0.0733333	1586	3	Intergenic lncRNA
XR_001917677.1	0.001	0.001	422	3	Intergenic lncRNA
XR_001917678.1	0.336667	0.325	332	3	Intergenic lncRNA
XR_001917679.1	0.0116667	0.001	566	4	Intergenic lncRNA
XR_001917680.1	6.39667	7.73333	1604	9	Intergenic lncRNA
XR_001917681.1	0.361667	0.96	1748	9	Intergenic lncRNA
XR_001917682.1	1.02667	0.856667	1366	10	Intergenic lncRNA
XR_001917684.1	0.623333	0.913333	2148	9	Intergenic lncRNA
XR_001917685.1	10.0917	8.93833	2682	3	Intergenic lncRNA
XR_001917686.1	0.0483333	0.0133333	1481	4	Intergenic lncRNA
XR_001917687.1	0.001	0.00666667	1405	4	Intergenic lncRNA
XR_001917690.1	0.001	0.001	620	2	Intergenic lncRNA
XR_001917691.1	0.001	0.0266667	609	3	Intergenic lncRNA
XR_001917692.1	0.001	0.0133333	860	3	Intergenic lncRNA
XR_001917693.1	0.351667	0.31	4150	3	Intergenic lncRNA
XR_001917694.1	0.001	0.001	647	2	Intergenic lncRNA
XR_001917695.1	0.001	0.001	650	2	Intergenic lncRNA
XR_001917696.1	0.0266667	0.0266667	1144	4	Intergenic lncRNA
XR_001917700.1	0.136667	0.271667	1890	2	Intergenic lncRNA
XR_001917701.1	0.001	0.0466667	361	3	Intergenic lncRNA
XR_001917702.1	1.02167	0.453333	1295	4	Intergenic lncRNA
XR_001917703.1	0.0916667	0.0583333	1190	3	Intergenic lncRNA
XR_001917704.1	0.166667	0.00166667	166	3	Intergenic lncRNA
XR_001917705.1	0.04	0.001	517	3	Intergenic lncRNA
XR_001917706.1	0.001	0.001	333	3	Intergenic lncRNA
XR_001917707.1	0.001	0.001	583	2	Intergenic lncRNA
XR_001917708.1	0.001	0.001	708	4	Intergenic lncRNA
XR_001917709.1	0.001	0.001	750	4	Intergenic lncRNA
XR_001917711.1	0.101667	0.085	279	3	Intergenic lncRNA
XR_001917712.1	0.001	0.001	253	3	Intergenic lncRNA
XR_001917713.1	0.001	0.0366667	437	4	Intergenic lncRNA
XR_001917716.1	0.001	0.0383333	597	2	Intergenic lncRNA
XR_001917717.1	0.025	0.0833333	185	3	Intergenic lncRNA
XR_001917718.1	0.001	0.001	296	3	Intergenic lncRNA
XR_001917720.1	0.001	0.001	157	2	Intergenic lncRNA
XR_001917722.1	0.548333	0.573333	1421	4	Intergenic lncRNA
XR_001917723.1	0.0533333	0.09	1463	4	Intergenic lncRNA
XR_001917724.1	0.148333	0.316667	365	4	Intergenic lncRNA
XR_001917725.1	0.001	0.05	407	4	Intergenic lncRNA
XR_001917726.1	0.001	0.001	272	3	Intergenic lncRNA
XR_001917727.1	0.45	1.00167	809	3	Intergenic lncRNA
XR_001917729.1	0.001	0.00666667	378	2	Intergenic lncRNA
XR_001917730.1	0.00833333	0.0183333	929	2	Intergenic lncRNA
XR_001917731.1	3.79667	3.84667	758	3	Intergenic lncRNA
XR_001917732.1	0.416667	0.0233333	419	2	Intergenic lncRNA
XR_001917733.1	0.001	0.0433333	142	3	Intergenic lncRNA
XR_001917734.1	0.001	0.001	227	2	Intergenic lncRNA
XR_001917735.1	0.001	0.001	305	3	Intergenic lncRNA
XR_001917736.1	0.001	0.025	244	3	Intergenic lncRNA
XR_001917737.1	0.001	0.0483333	347	3	Intergenic lncRNA
XR_001917738.1	0.55	1.17	993	5	Intergenic lncRNA
XR_001917739.1	0.598333	0.225	990	5	Intergenic lncRNA
XR_001917740.1	0.478333	0.53	1147	6	Intergenic lncRNA
XR_001917742.1	0.001	0.001	705	2	Intergenic lncRNA
XR_001917743.1	0.001	0.001	668	2	Intergenic lncRNA
XR_001917744.1	0.376667	0.425	776	3	Intergenic lncRNA
XR_001917745.1	0.085	0.001	299	3	Intergenic lncRNA
XR_001917746.1	0.128333	0.0966667	395	4	Intergenic lncRNA
XR_001917747.1	0.001	0.05	330	4	Intergenic lncRNA
XR_001917748.1	0.121667	0.29	525	4	Intergenic lncRNA
XR_001917749.1	0.675	1.14	1101	3	Intergenic lncRNA
XR_001917750.1	0.0183333	0.001	781	4	Intergenic lncRNA
XR_001917751.1	0.001	0.001	295	3	Intergenic lncRNA
XR_001917752.1	0.001	0.0183333	1664	2	Intergenic lncRNA
XR_001917753.1	0.001	0.001	384	3	Intergenic lncRNA
XR_001917754.1	1.28667	0.846667	441	5	Intergenic lncRNA
XR_001917755.1	0.461667	0.09	668	2	Intergenic lncRNA
XR_001917756.1	1.475	1.73	9183	2	Intergenic lncRNA
XR_001917757.1	0.001	0.001	333	3	Intergenic lncRNA
XR_001917758.1	0.001	0.0666667	212	3	Intergenic lncRNA
XR_001917759.1	0.22	0.523333	271	4	Intergenic lncRNA
XR_001917761.1	0.0266667	0.0683333	510	4	Intergenic lncRNA
XR_001917762.1	0.001	0.001	210	3	Intergenic lncRNA
XR_001917763.1	0.0916667	0.173333	261	3	Intergenic lncRNA
XR_001917764.1	0.68	0.753333	2824	4	Intergenic lncRNA
XR_001917765.1	0.195	0.0183333	300	3	Intergenic lncRNA
XR_001917766.1	0.0216667	0.0483333	924	5	Intergenic lncRNA
XR_001917767.1	0.001	0.001	248	3	Intergenic lncRNA
XR_001917768.1	0.001	0.001	190	3	Intergenic lncRNA
XR_001917771.1	0.305	0.16	1132	4	Intergenic lncRNA
XR_001917772.1	0.0416667	0.095	803	5	Intergenic lncRNA
XR_001917773.1	0.338333	0.283333	762	5	Intergenic lncRNA
XR_001917774.1	0.001	0.001	193	3	Intergenic lncRNA
XR_001917777.1	0.0866667	0.0283333	264	3	Intergenic lncRNA
XR_001917778.1	0.001	0.001	134	3	Intergenic lncRNA
XR_001917779.1	0.001	0.0283333	579	2	Intergenic lncRNA
XR_001917780.1	1.85333	2.025	1380	2	Intergenic lncRNA
XR_001917781.1	0.0316667	0.075	1223	3	Intergenic lncRNA
XR_001917782.1	0.755	1.34667	1041	4	Intergenic lncRNA
XR_001917783.1	0.331667	0.303333	1120	4	Intergenic lncRNA
XR_001917784.1	0.398333	0.615	612	4	Intergenic lncRNA
XR_001917786.1	0.148333	0.205	302	3	Intergenic lncRNA
XR_001917787.1	0.001	0.001	329	3	Intergenic lncRNA
XR_001917790.1	0.358333	0.27	277	3	Intergenic lncRNA
XR_001917791.1	8.36	6.65833	3057	3	Intergenic lncRNA
XR_001917792.1	0.135	0.0733333	292	2	Intergenic lncRNA
XR_001917793.1	0.686667	1.30667	746	2	Intergenic lncRNA
XR_001917794.1	0.646667	0.606667	1325	2	Intergenic lncRNA
XR_001917796.1	0.858333	0.561667	236	2	Intergenic lncRNA
XR_001917799.1	0.001	0.001	281	3	Intergenic lncRNA
XR_001917800.1	0.001	0.001	131	2	Intergenic lncRNA
XR_001917801.1	0.475	0.408333	757	3	Intergenic lncRNA
XR_001917802.1	0.001	0.001	145	2	Intergenic lncRNA
XR_001917803.1	0.001	0.001	150	2	Intergenic lncRNA
XR_001917804.1	0.001	0.001	704	2	Intergenic lncRNA
XR_001917805.1	0.001	0.001	64	3	Intergenic lncRNA
XR_001917806.1	0.001	0.001	668	2	Intergenic lncRNA
XR_001917807.1	0.001	0.0683333	157	3	Intergenic lncRNA
XR_001917808.1	0.386667	0.873333	1782	4	Intergenic lncRNA
XR_001917810.1	0.001	0.001	982	4	Intergenic lncRNA
XR_001917811.1	0.001	0.001	1024	4	Intergenic lncRNA
XR_001917812.1	0.065	0.0383333	437	3	Intergenic lncRNA
XR_001917814.1	0.001	0.001	394	3	Intergenic lncRNA
XR_001917815.1	0.46	0.433333	628	4	Intergenic lncRNA
XR_001917816.1	0.495	0.771667	1199	4	Intergenic lncRNA
XR_001917817.1	0.001	0.001	560	2	Intergenic lncRNA
XR_001917818.1	0.0966667	0.0966667	392	4	Intergenic lncRNA
XR_001917819.1	1.94833	2.45167	578	2	Intergenic lncRNA
XR_001917820.1	0.905	1.50167	1341	3	Intergenic lncRNA
XR_001917821.1	0.0266667	0.001	727	4	Intergenic lncRNA
XR_001917822.1	0.278333	0.581667	470	4	Intergenic lncRNA
XR_001917823.1	0.131667	0.0666667	1285	3	Intergenic lncRNA
XR_001917824.1	0.12	0.33	1138	3	Antisense lncRNA
XR_001917827.1	1.83333	2.23	1627	3	Antisense lncRNA
XR_001917828.1	0.316667	0.335	735	4	Antisense lncRNA
XR_001917829.1	0.331667	0.2	651	3	Antisense lncRNA
XR_001917830.1	0.0416667	0.166667	1626	4	Intergenic lncRNA
XR_001917832.1	0.315	0.476667	1268	3	Intergenic lncRNA
XR_001917833.1	0.49	0.545	959	4	Intergenic lncRNA
XR_001917836.1	0.121667	0.121667	1233	2	Intergenic lncRNA
XR_001917838.1	0.0983333	0.0866667	994	3	Intergenic lncRNA
XR_001917839.1	0.0333333	0.0666667	637	3	Intergenic lncRNA
XR_001917841.1	0.001	0.001	478	2	Intergenic lncRNA
XR_001917843.1	1.23333	1.915	949	4	Bidirectional lncRNA
XR_001917844.1	0.00833333	0.03	985	3	Bidirectional lncRNA
XR_001917846.1	0.0333333	0.0616667	1004	2	Bidirectional lncRNA
XR_001917848.1	0.001	0.0166667	333	3	Bidirectional lncRNA
XR_001917849.1	0.0466667	0.1	481	4	Bidirectional lncRNA
XR_001917850.1	0.001	0.015	375	4	Bidirectional lncRNA
XR_001917851.1	0.931667	0.908333	1040	2	Bidirectional lncRNA
XR_001917852.1	0.001	0.001	626	4	Bidirectional lncRNA
XR_001917855.1	0.001	0.001	657	3	Bidirectional lncRNA
XR_001917856.1	0.933333	1.22833	654	3	Bidirectional lncRNA
XR_001917857.1	0.628333	0.886667	1460	5	Bidirectional lncRNA
XR_001917858.1	2.74333	3.20667	3770	2	Bidirectional lncRNA
XR_001917859.1	0.94	1.23	961	2	Bidirectional lncRNA
XR_001917861.1	0.001	0.03	464	3	Bidirectional lncRNA
XR_001917862.1	0.001	0.001	1119	3	Bidirectional lncRNA
XR_001917863.1	0.436667	0.526667	3066	3	Bidirectional lncRNA
XR_001917864.1	0.001	0.001	668	2	Bidirectional lncRNA
XR_001917865.1	0.001	0.001	758	2	Bidirectional lncRNA
XR_001917866.1	0.001	0.001	661	2	Bidirectional lncRNA
XR_001917870.1	0.27	0.203333	1220	3	Bidirectional lncRNA
XR_001917872.1	0.0233333	0.001	286	2	Bidirectional lncRNA
XR_001917873.1	2.17	8.13833	749	2	Bidirectional lncRNA
XR_001917875.1	0.001	0.001	355	3	Bidirectional lncRNA
XR_001917876.1	0.001	0.001	344	3	Bidirectional lncRNA
XR_001917877.1	0.001	0.001	221	2	Intergenic lncRNA
XR_001917879.1	0.001	0.001	775	4	Intergenic lncRNA
XR_001917880.1	0.005	0.0216667	4696	2	Intergenic lncRNA
XR_001917881.1	0.156667	0.19	1661	4	Intergenic lncRNA
XR_001917882.1	0.0216667	0.0466667	594	4	Intergenic lncRNA
XR_001917895.1	0.001	0.001	325	3	Intergenic lncRNA
XR_001917896.1	0.001	0.001	394	3	Intergenic lncRNA
XR_001917897.1	0.298333	0.431667	788	3	Intergenic lncRNA
XR_001917898.1	0.05	0.0516667	1554	3	Intergenic lncRNA
XR_001917899.1	0.001	0.001	1925	3	Intergenic lncRNA
XR_001917900.1	0.138333	0.293333	1921	3	Intergenic lncRNA
XR_001917902.1	0.001	0.001	218	3	Intergenic lncRNA
XR_001917904.1	0.228333	0.0766667	1614	3	Intergenic lncRNA
XR_001917905.1	0.0166667	0.0183333	814	3	Intergenic lncRNA
XR_001917906.1	0.08	0.0233333	1083	4	Intergenic lncRNA
XR_001917907.1	0.0816667	0.01	617	1	Intergenic lncRNA
XR_001917908.1	0.001	0.0483333	229	3	Intergenic lncRNA
XR_001917909.1	0.001	0.001	373	2	Intergenic lncRNA
XR_001917910.1	0.0666667	0.0716667	452	3	Intergenic lncRNA
XR_001917911.1	131.945	90.6267	746	2	Intergenic lncRNA
XR_001917912.1	15.0683	7.19833	698	2	Intergenic lncRNA
XR_001917913.1	49.6917	26.4733	705	2	Intergenic lncRNA
XR_001917914.1	28.735	15.7433	701	2	Intergenic lncRNA
XR_001917915.1	0.001	0.0383333	665	3	Intergenic lncRNA
XR_001917918.1	0.001	0.0266667	321	3	Intergenic lncRNA
XR_001917921.1	1.505	1.71333	3940	2	Intergenic lncRNA
XR_001917922.1	0.0116667	0.0966667	584	5	Intergenic lncRNA
XR_001917923.1	0.01	0.0316667	1853	2	Intergenic lncRNA
XR_001917925.1	0.00333333	0.00833333	2001	5	Intergenic lncRNA
XR_001917927.1	0.18	0.271667	352	3	Antisense lncRNA
XR_001917930.1	1.32833	1.83667	691	2	Antisense lncRNA
XR_001917931.1	0.0183333	0.181667	928	2	Antisense lncRNA
XR_001917932.1	0.951667	1.535	4131	2	Antisense lncRNA
XR_001917933.1	0.0666667	0.0716667	4099	3	Antisense lncRNA
XR_001917936.1	0.001	0.001	270	3	Intergenic lncRNA
XR_001917937.1	0.001	0.001	390	3	Intergenic lncRNA
XR_001917938.1	0.05	0.045	584	3	Intergenic lncRNA
XR_001917941.1	0.806667	0.76	3880	2	Intergenic lncRNA
XR_001917942.1	0.001	0.001	1471	5	Intergenic lncRNA
XR_001917945.1	1.025	2.395	2291	6	Intergenic lncRNA
XR_001917946.1	1.50333	2.04833	3059	3	Intergenic lncRNA
XR_001917947.1	0.173333	0.605	1724	3	Intergenic lncRNA
XR_001917948.1	1.265	2.25333	1691	3	Intergenic lncRNA
XR_001917949.1	0.133333	0.001	4868	4	Intergenic lncRNA
XR_001917950.1	0.728333	0.635	2891	3	Intergenic lncRNA
XR_001917951.1	8.74333	10.6967	6676	3	Intergenic lncRNA
XR_001917955.1	0.001	0.001	326	2	Intergenic lncRNA
XR_001917956.1	0.0266667	0.56	875	2	Intergenic lncRNA
XR_001917958.1	0.0566667	0.113333	732	2	Intergenic lncRNA
XR_001917961.1	0.195	0.228333	805	4	Intergenic lncRNA
XR_001917962.1	0.0183333	0.0283333	1147	3	Intergenic lncRNA
XR_001917963.1	0.508333	0.506667	733	4	Intergenic lncRNA
XR_001917964.1	0.001	0.001	310	3	Intergenic lncRNA
XR_001917965.1	0.001	0.001	278	3	Intergenic lncRNA
XR_001917966.1	0.001	0.00833333	728	2	Intergenic lncRNA
XR_001917967.1	0.346667	0.393333	752	2	Bidirectional lncRNA
XR_001917968.1	0.813333	1.08667	1097	2	Antisense lncRNA
XR_001917969.1	0.0233333	0.1	345	3	Others
XR_001917970.1	0.178333	0.126667	1538	3	Bidirectional lncRNA
XR_001917971.1	0.176667	0.133333	559	2	Antisense lncRNA
XR_001917972.1	1.17333	1.015	3326	2	Others
XR_001917973.1	0.568333	0.39	1759	3	Intergenic lncRNA
XR_001917976.1	0.001	0.0133333	2320	2	Intergenic lncRNA
XR_001917977.1	0.001	0.0216667	2004	3	Antisense lncRNA
XR_001917978.1	0.0166667	0.0116667	3324	3	Antisense lncRNA
XR_001917981.1	0.155	0.0633333	8493	4	Antisense lncRNA
XR_001917982.1	0.001	0.001	126	3	Intergenic lncRNA
XR_001917983.1	2.18	2.165	1176	3	Intergenic lncRNA
XR_001917984.1	0.721667	0.376667	1097	4	Intergenic lncRNA
XR_001917985.1	0.525	0.965	697	3	Intergenic lncRNA
XR_001917986.1	0.001	0.0133333	509	5	Intergenic lncRNA
XR_001917987.1	0.0283333	0.001	716	4	Intergenic lncRNA
XR_001917988.1	0.001	0.001	718	6	Intergenic lncRNA
XR_001917989.1	0.001	0.001	670	6	Intergenic lncRNA
XR_001917990.1	0.001	0.001	554	5	Intergenic lncRNA
XR_001917991.1	0.0183333	0.001	743	4	Intergenic lncRNA
XR_001917992.1	0.015	0.00666667	1425	4	Intergenic lncRNA
XR_001917994.1	0.0866667	0.128333	406	3	Intergenic lncRNA
XR_001917996.1	0.0283333	0.001	506	3	Intergenic lncRNA
XR_001917997.1	0.001	0.001	299	3	Intergenic lncRNA
XR_001917998.1	0.0333333	0.295	2241	3	Intergenic lncRNA
XR_001917999.1	0.546667	0.868333	2289	3	Intergenic lncRNA
XR_001918001.1	0.7	0.596667	1262	3	Intergenic lncRNA
XR_001918002.1	0.001	0.001	221	3	Intergenic lncRNA
XR_001918003.1	0.001	0.001	230	4	Intergenic lncRNA
XR_001918004.1	0.0283333	0.025	1523	3	Intergenic lncRNA
XR_001918005.1	0.0716667	0.025	518	3	Intergenic lncRNA
XR_001918008.1	0.001	0.001	226	3	Intergenic lncRNA
XR_001918009.1	0.001	0.001	380	3	Intergenic lncRNA
XR_001918011.1	0.0566667	0.0583333	339	3	Intergenic lncRNA
XR_001918012.1	0.045	0.001	503	2	Intergenic lncRNA
XR_001918013.1	0.0183333	0.001	384	4	Intergenic lncRNA
XR_001918014.1	0.045	0.0283333	658	5	Intergenic lncRNA
XR_001918015.1	0.001	0.001	333	4	Intergenic lncRNA
XR_001918016.1	0.001	0.001	373	3	Intergenic lncRNA
XR_001918017.1	0.001	0.001	244	3	Intergenic lncRNA
XR_001918018.1	0.001	0.001	203	3	Intergenic lncRNA
XR_001918022.1	0.0283333	0.218333	946	3	Intergenic lncRNA
XR_001918023.1	0.005	0.0416667	1483	2	Intergenic lncRNA
XR_001918024.1	0.0466667	0.0316667	498	3	Antisense lncRNA
XR_001918025.1	0.0283333	0.0166667	1209	4	Intergenic lncRNA
XR_001918026.1	0.001	0.015	1352	5	Intergenic lncRNA
XR_001918027.1	0.001	0.001	1289	5	Intergenic lncRNA
XR_001918029.1	0.593333	0.84	5103	3	Bidirectional lncRNA
XR_001918030.1	0.05	0.0366667	3292	3	Bidirectional lncRNA
XR_001918031.1	0.211667	0.263333	2292	2	Intronic lncRNA
XR_001918033.1	0.265	0.341667	1472	3	Intronic lncRNA
XR_001918034.1	0.286667	0.383333	811	3	Intronic lncRNA
XR_001918035.1	0.001	0.001	958	2	Intergenic lncRNA
XR_001918037.1	1.71333	1.95	1764	2	Bidirectional lncRNA
XR_001918044.1	0.325	0.578333	1254	6	Antisense lncRNA
XR_001918047.1	0.176667	0.23	1411	3	Bidirectional lncRNA
XR_001918054.1	0.381667	0.246667	1107	3	Bidirectional lncRNA
XR_001918060.1	0.001	0.035	440	3	Antisense lncRNA
XR_001918063.1	0.0633333	0.0266667	806	2	Antisense lncRNA
XR_001918068.1	0.01	0.0516667	732	3	Antisense lncRNA
XR_001918070.1	0.11	0.408333	1973	3	Antisense lncRNA
XR_001918071.1	0.001	0.0166667	2418	4	Antisense lncRNA
XR_001918072.1	0.015	0.00333333	2313	5	Antisense lncRNA
XR_001918073.1	0.115	0.07	300	3	Antisense lncRNA
XR_001918074.1	0.376667	0.736667	698	3	Intergenic lncRNA
XR_001918079.1	0.651667	0.711667	4627	4	Intergenic lncRNA
XR_001918085.1	0.258333	0.361667	1336	3	Intergenic lncRNA
XR_001918086.1	0.148333	0.111667	1177	4	Intergenic lncRNA
XR_001918087.1	0.045	0.0433333	1028	4	Intergenic lncRNA
XR_001918088.1	0.0283333	0.13	1539	4	Intergenic lncRNA
XR_001918089.1	0.0433333	0.05	4980	4	Intergenic lncRNA
XR_001918090.1	0.0533333	0.0433333	3133	5	Intergenic lncRNA
XR_001918091.1	0.04	0.015	343	4	Intergenic lncRNA
XR_001918092.1	0.001	0.001	439	3	Intergenic lncRNA
XR_001918093.1	0.0116667	0.001	571	3	Antisense lncRNA
XR_001918094.1	0.731667	0.591667	4088	10	Others
XR_001918095.1	0.938333	1.235	4018	10	Others
XR_001918097.1	0.111667	0.08	656	2	Others
XR_001918101.1	0.0166667	0.0283333	482	2	Others
XR_001918102.1	0.001	0.001	189	2	Others
XR_001918103.1	0.7	0.788333	1617	3	Others
XR_001918105.1	0.001	0.001	873	2	Bidirectional lncRNA
XR_001918108.1	0.415	0.563333	786	3	Bidirectional lncRNA
XR_001918109.1	0.01	0.015	2897	2	Bidirectional lncRNA
XR_001918110.1	0.0283333	0.0566667	512	3	Intergenic lncRNA
XR_001918111.1	0.773333	0.686667	589	2	Bidirectional lncRNA
XR_001918112.1	0.241667	0.401667	797	3	Bidirectional lncRNA
XR_001918113.1	0.001	0.001	1086	2	Antisense lncRNA
XR_001918114.1	0.215	0.336667	943	3	Intronic lncRNA
XR_001918115.1	0.0166667	0.00833333	2045	2	Intronic lncRNA
XR_001918116.1	0.001	0.001	419	4	Intronic lncRNA
XR_001918117.1	0.01	0.001	716	4	Intronic lncRNA
XR_001918118.1	0.001	0.005	2494	3	Intronic lncRNA
XR_001918122.1	0.001	0.001	377	4	Intronic lncRNA
XR_001918123.1	0.08	0.095	905	3	Intronic lncRNA
XR_001918126.1	0.0166667	0.015	2142	3	Intergenic lncRNA
XR_001918127.1	1.265	0.955	372	3	Intergenic lncRNA
XR_001918133.1	0.001	0.001	1292	2	Intergenic lncRNA
XR_001918135.1	0.835	0.76	6294	3	Intergenic lncRNA
XR_001918136.1	1.17833	1.165	7308	4	Intergenic lncRNA
XR_001918137.1	0.001	0.001	5779	2	Intergenic lncRNA
XR_001918138.1	0.126667	0.138333	2051	2	Intergenic lncRNA
XR_001918141.1	0.001	0.0333333	329	3	Intergenic lncRNA
XR_001918145.1	0.0216667	0.04	2527	15	Intergenic lncRNA
XR_001918148.1	0.118333	0.125	1205	3	Intergenic lncRNA
XR_001918149.1	0.32	0.158333	437	3	Intergenic lncRNA
XR_001918150.1	0.113333	0.0633333	549	2	Intergenic lncRNA
XR_001918151.1	0.125	0.118333	1170	3	Intergenic lncRNA
XR_001918152.1	0.001	0.001	267	3	Intergenic lncRNA
XR_001918153.1	0.001	0.001	477	2	Intergenic lncRNA
XR_001918154.1	0.001	0.0116667	552	2	Intergenic lncRNA
XR_001918155.1	0.001	0.001	329	3	Intergenic lncRNA
XR_001918159.1	0.138333	0.025	1137	3	Intergenic lncRNA
XR_001918160.1	0.0733333	0.0833333	568	2	Intergenic lncRNA
XR_001918162.1	0.0566667	0.0683333	683	3	Antisense lncRNA
XR_001918163.1	0.388333	0.33	2780	2	Bidirectional lncRNA
XR_001918166.1	0.473333	0.755	472	3	Antisense lncRNA
XR_001918167.1	0.0233333	0.00666667	1244	3	Intronic lncRNA
XR_001918168.1	0.001	0.025	297	3	Intronic lncRNA
XR_001918169.1	0.00333333	0.001	1754	3	Intronic lncRNA
XR_001918170.1	0.01	0.001	690	2	Intronic lncRNA
XR_001918172.1	3.74833	3.94667	1112	2	Others
XR_001918173.1	0.106667	0.175	1560	2	Intergenic lncRNA
XR_001918174.1	0.101667	0.06	2411	2	Others
XR_001918177.1	0.121667	0.205	998	3	Antisense lncRNA
XR_001918178.1	2.54833	1.81167	1028	2	Others
XR_001918179.1	0.001	0.001	455	3	Others
XR_001918180.1	0.001	0.001	530	3	Others
XR_001918181.1	0.001	0.001	1159	4	Others
XR_001918182.1	0.001	0.001	679	4	Others
XR_001918183.1	0.001	0.001	693	4	Others
XR_001918184.1	0.001	0.001	729	5	Others
XR_001918185.1	0.001	0.001	1059	3	Others
XR_001918186.1	0.001	0.001	883	4	Others
XR_001918187.1	0.0366667	0.001	426	2	Others
XR_001918191.1	0.04	0.14	755	2	Bidirectional lncRNA
XR_001918192.1	13.8817	12.8	4765	4	Intergenic lncRNA
XR_001918193.1	1.17833	0.91	4828	5	Intergenic lncRNA
XR_001918194.1	0.118333	0.208333	1013	3	Intergenic lncRNA
XR_001918195.1	0.001	0.001	354	3	Intergenic lncRNA
XR_001918196.1	2.685	2.945	772	5	Intergenic lncRNA
XR_001918200.1	0.001	0.001	339	3	Intergenic lncRNA
XR_001918203.1	0.0133333	0.04	1101	3	Intergenic lncRNA
XR_001918212.1	0.035	0.001	211	3	Intergenic lncRNA
XR_001918213.1	0.0383333	0.113333	198	3	Intergenic lncRNA
XR_001918221.1	0.211667	0.343333	2201	4	Intergenic lncRNA
XR_001918226.1	0.055	0.148333	2120	2	Intergenic lncRNA
XR_001918233.1	0.001	0.001	243	2	Intergenic lncRNA
XR_001918236.1	0.0133333	0.0283333	1388	2	Intergenic lncRNA
XR_001918240.1	1.04167	0.988333	3305	2	Intergenic lncRNA
XR_001918241.1	0.31	0.415	3247	2	Intergenic lncRNA
XR_001918242.1	0.1	0.138333	3679	2	Intergenic lncRNA
XR_001918243.1	0.001	0.001	373	3	Intergenic lncRNA
XR_001918244.1	0.00666667	0.001	1064	2	Intergenic lncRNA
XR_001918245.1	0.001	0.001	157	3	Intergenic lncRNA
XR_001918246.1	0.001	0.001	582	2	Intergenic lncRNA
XR_001918247.1	0.001	0.0666667	1164	2	Intergenic lncRNA
XR_001918248.1	0.121667	0.24	403	2	Intergenic lncRNA
XR_001918249.1	0.001	0.001	369	3	Intergenic lncRNA
XR_001918250.1	0.001	0.001	195	3	Intergenic lncRNA
XR_001918251.1	0.001	0.001	334	3	Intergenic lncRNA
XR_001918252.1	0.07	0.0333333	330	3	Intergenic lncRNA
XR_001918253.1	0.001	0.001	626	3	Intergenic lncRNA
XR_001918254.1	0.095	0.143333	1264	3	Intergenic lncRNA
XR_001918256.1	0.403333	0.358333	3950	2	Intergenic lncRNA
XR_001918257.1	1.50333	1.15333	735	3	Intergenic lncRNA
XR_001918258.1	0.055	0.15	385	3	Intergenic lncRNA
XR_001918259.1	0.001	0.001	159	3	Bidirectional lncRNA
XR_001918260.1	0.0633333	0.0383333	1417	3	Bidirectional lncRNA
XR_001918262.1	0.045	0.135	4257	4	Bidirectional lncRNA
XR_001918263.1	0.05	0.0366667	1382	3	Bidirectional lncRNA
XR_001918264.1	0.383333	0.321667	3863	4	Others
XR_001918272.1	0.115	0.251667	575	4	Others
XR_001918273.1	0.001	0.0866667	792	5	Others
XR_001918274.1	0.103333	0.0916667	1182	9	Intergenic lncRNA
XR_001918275.1	0.116667	0.13	1061	8	Intergenic lncRNA
XR_001918279.1	0.97	0.866667	2865	6	Intergenic lncRNA
XR_001918280.1	0.0666667	0.0733333	2674	7	Intergenic lncRNA
XR_001918281.1	0.015	0.001	2369	7	Intergenic lncRNA
XR_001918282.1	0.001	0.0266667	261	2	Antisense lncRNA
XR_001918283.1	0.248333	0.318333	826	3	Intergenic lncRNA
XR_001918284.1	0.001	0.001	692	3	Intergenic lncRNA
XR_001918285.1	0.0183333	0.005	1187	3	Intergenic lncRNA
XR_001918286.1	0.25	0.18	1811	4	Intergenic lncRNA
XR_001918287.1	0.0766667	0.0366667	1428	7	Intergenic lncRNA
XR_001918290.1	0.0383333	0.0216667	390	4	Antisense lncRNA
XR_001918293.1	0.0433333	0.05	5154	4	Antisense lncRNA
XR_001918294.1	0.001	0.001	5177	4	Intronic lncRNA
XR_001918295.1	0.001	0.001	125	3	Antisense lncRNA
XR_001918299.1	0.106667	0.161667	2544	3	Antisense lncRNA
XR_001918300.1	0.131667	0.275	332	4	Antisense lncRNA
XR_001918301.1	0.001	0.001	4402	3	Antisense lncRNA
XR_001918302.1	0.00166667	0.001	3685	3	Antisense lncRNA
XR_001918303.1	0.035	0.0383333	3510	3	Antisense lncRNA
XR_001918306.1	0.21	0.223333	867	2	Antisense lncRNA
XR_001918309.1	0.07	0.135	597	3	Antisense lncRNA
XR_001918310.1	0.286667	0.256667	624	4	Antisense lncRNA
XR_001918315.1	0.208333	0.138333	1594	3	Antisense lncRNA
XR_001918316.1	0.0733333	0.0133333	585	3	Antisense lncRNA
XR_001918317.1	0.0133333	0.0933333	1128	4	Antisense lncRNA
XR_001918325.1	0.001	0.015	555	2	Antisense lncRNA
XR_001918326.1	0.235	0.22	1918	2	Antisense lncRNA
XR_001918328.1	0.321667	0.328333	893	3	Antisense lncRNA
XR_001918329.1	0.456667	0.505	2440	3	Antisense lncRNA
XR_001918330.1	0.556667	0.63	2335	3	Antisense lncRNA
XR_001918331.1	0.0933333	0.0366667	670	2	Antisense lncRNA
XR_001918332.1	0.106667	0.145	381	2	Antisense lncRNA
XR_001918333.1	0.335	0.296667	2650	4	Antisense lncRNA
XR_001918337.1	1.30833	1.48667	1182	2	Others
XR_001918338.1	34.4217	32.8417	5694	3	Intergenic lncRNA
XR_001918341.1	0.0566667	0.175	675	2	Antisense lncRNA
XR_001918342.1	0.0833333	0.02	778	2	Others
XR_001918344.1	0.001	0.001	1171	3	Antisense lncRNA
XR_001918345.1	0.001	0.001	775	4	Antisense lncRNA
XR_001918346.1	0.001	0.001	771	4	Antisense lncRNA
XR_001918347.1	0.908333	1.09	707	3	Intergenic lncRNA
XR_001918348.1	0.0166667	0.0333333	2266	2	Intergenic lncRNA
XR_001918351.1	0.741667	0.826667	4625	2	Bidirectional lncRNA
XR_001918352.1	0.113333	0.145	572	3	Antisense lncRNA
XR_001918354.1	0.09	0.0216667	391	3	Intergenic lncRNA
XR_001918356.1	0.035	0.0316667	2679	4	Bidirectional lncRNA
XR_001918357.1	0.123333	0.146667	1820	4	Antisense lncRNA
XR_001918358.1	0.0466667	0.001	1654	5	Antisense lncRNA
XR_001918359.1	0.0683333	0.14	1420	5	Antisense lncRNA
XR_001918360.1	0.353333	0.36	1254	6	Antisense lncRNA
XR_001918362.1	0.0216667	0.001	345	3	Intergenic lncRNA
XR_001918371.1	0.233333	0.18	1637	3	Intergenic lncRNA
XR_001918373.1	0.001	0.001	323	3	Intergenic lncRNA
XR_001918379.1	0.628333	0.641667	1134	2	Intergenic lncRNA
XR_001918380.1	0.001	0.001	534	3	Intergenic lncRNA
XR_001918381.1	0.101667	0.15	767	3	Intergenic lncRNA
XR_001918382.1	0.0533333	0.148333	574	3	Intergenic lncRNA
XR_001918383.1	0.201667	0.441667	1611	5	Intergenic lncRNA
XR_001918384.1	0.0166667	0.138333	1944	5	Intergenic lncRNA
XR_001918385.1	0.24	0.206667	1563	4	Intergenic lncRNA
XR_001918386.1	0.148333	0.176667	813	5	Intergenic lncRNA
XR_001918387.1	0.103333	0.166667	664	3	Intergenic lncRNA
XR_001918388.1	0.631667	0.523333	2500	2	Intergenic lncRNA
XR_001918391.1	0.015	0.00833333	2577	2	Intergenic lncRNA
XR_001918392.1	0.00333333	0.001	4038	3	Intergenic lncRNA
XR_001918393.1	0.001	0.001	4099	4	Intergenic lncRNA
XR_001918394.1	0.001	0.001	349	3	Intergenic lncRNA
XR_001918395.1	0.001	0.001	356	3	Intergenic lncRNA
XR_001918396.1	0.001	0.001	1000	3	Intergenic lncRNA
XR_001918397.1	0.001	0.001	340	3	Intergenic lncRNA
XR_001918398.1	0.001	0.001	133	2	Intergenic lncRNA
XR_001918399.1	0.04	0.07	1420	3	Intergenic lncRNA
XR_001918400.1	0.0483333	0.001	320	2	Intergenic lncRNA
XR_001918401.1	0.001	0.001	635	2	Intergenic lncRNA
XR_001918402.1	0.105	0.0416667	334	4	Intergenic lncRNA
XR_001918404.1	0.001	0.001	179	3	Intergenic lncRNA
XR_001918406.1	0.001	0.001	1887	3	Intergenic lncRNA
XR_001918407.1	0.001	0.001	1377	3	Antisense lncRNA
XR_001918413.1	0.683333	0.568333	1485	3	Antisense lncRNA
XR_001918414.1	2.08	2.99667	3338	2	Antisense lncRNA
XR_001918415.1	0.085	0.171667	3176	3	Intergenic lncRNA
XR_001918417.1	0.001	0.001	1074	3	Intronic lncRNA
XR_001918418.1	0.213333	0.105	1075	3	Intronic lncRNA
XR_001918419.1	0.12	0.248333	1015	3	Intronic lncRNA
XR_001918420.1	0.776667	0.895	1684	4	Intronic lncRNA
XR_001918421.1	0.17	0.24	1194	4	Intronic lncRNA
XR_001918423.1	0.00833333	0.015	3030	2	Intronic lncRNA
XR_001918424.1	0.406667	0.288333	1518	4	Antisense lncRNA
XR_001918425.1	0.423333	0.588333	891	4	Intergenic lncRNA
XR_001918427.1	0.065	0.075	1091	4	Intergenic lncRNA
XR_001918428.1	0.125	0.153333	1870	4	Intergenic lncRNA
XR_001918429.1	0.171667	0.186667	1464	3	Intergenic lncRNA
XR_001918430.1	0.0583333	0.155	723	3	Intergenic lncRNA
XR_001918431.1	0.13	0.181667	1270	2	Intergenic lncRNA
XR_001918432.1	0.001	0.001	234	3	Intergenic lncRNA
XR_001918433.1	0.0383333	0.138333	1142	6	Intergenic lncRNA
XR_001918434.1	0.0316667	0.001	1021	6	Intergenic lncRNA
XR_001918435.1	0.156667	0.0683333	958	5	Intergenic lncRNA
XR_001918436.1	0.405	0.451667	3490	2	Bidirectional lncRNA
XR_001918437.1	0.773333	1.83167	735	4	Antisense lncRNA
XR_001918438.1	0.0633333	0.0266667	340	4	Bidirectional lncRNA
XR_001918439.1	0.258333	0.583333	1063	4	Bidirectional lncRNA
XR_001918440.1	0.413333	0.463333	1051	4	Bidirectional lncRNA
XR_001918441.1	0.001	0.001	209	3	Bidirectional lncRNA
XR_001918442.1	1.755	1.875	985	3	Bidirectional lncRNA
XR_001918443.1	0.015	0.001	2816	4	Bidirectional lncRNA
XR_001918444.1	0.0716667	0.103333	2776	4	Bidirectional lncRNA
XR_001918445.1	0.0133333	0.025	929	5	Bidirectional lncRNA
XR_001918446.1	0.001	0.001	262	3	Bidirectional lncRNA
XR_001918447.1	0.213333	0.126667	1758	5	Bidirectional lncRNA
XR_001918450.1	0.361667	0.595	2080	2	Bidirectional lncRNA
XR_001918451.1	0.331667	0.261667	2363	4	Bidirectional lncRNA
XR_001918455.1	0.055	0.168333	1302	5	Bidirectional lncRNA
XR_001918456.1	0.105	0.186667	825	7	Bidirectional lncRNA
XR_001918458.1	0.001	0.0533333	2117	4	Bidirectional lncRNA
XR_001918459.1	0.1	0.121667	1991	4	Bidirectional lncRNA
XR_001918460.1	0.46	0.431667	1291	5	Bidirectional lncRNA
XR_001918463.1	0.336667	0.323333	1055	8	Bidirectional lncRNA
XR_001918464.1	0.07	0.015	520	3	Bidirectional lncRNA
XR_001918465.1	0.06	0.0416667	3359	8	Bidirectional lncRNA
XR_001918466.1	0.12	0.0666667	2100	4	Bidirectional lncRNA
XR_001918467.1	0.0833333	0.055	2089	3	Bidirectional lncRNA
XR_001918469.1	0.288333	0.276667	4826	6	Bidirectional lncRNA
XR_001918470.1	0.0316667	0.0366667	932	7	Bidirectional lncRNA
XR_001918471.1	0.0583333	0.146667	1270	8	Bidirectional lncRNA
XR_001918472.1	0.146667	0.125	2145	5	Bidirectional lncRNA
XR_001918473.1	2.25833	2.06	2411	3	Bidirectional lncRNA
XR_001918474.1	0.106667	0.108333	1283	4	Bidirectional lncRNA
XR_001918475.1	0.335	0.37	768	2	Bidirectional lncRNA
XR_001918476.1	0.103333	0.08	792	2	Bidirectional lncRNA
XR_001918477.1	0.425	0.235	756	3	Bidirectional lncRNA
XR_001918478.1	0.156667	0.153333	536	3	Bidirectional lncRNA
XR_001918479.1	0.015	0.001	433	3	Bidirectional lncRNA
XR_001918480.1	0.38	0.5	1792	3	Bidirectional lncRNA
XR_001918482.1	0.06	0.06	1799	2	Bidirectional lncRNA
XR_001918490.1	0.0233333	0.04	274	2	Bidirectional lncRNA
XR_001918491.1	0.001	0.001	690	6	Bidirectional lncRNA
XR_001918494.1	0.001	0.035	817	3	Bidirectional lncRNA
XR_001918495.1	0.0783333	0.025	444	3	Bidirectional lncRNA
XR_001918496.1	0.125	0.14	580	3	Bidirectional lncRNA
XR_001918497.1	0.001	0.001	1210	5	Bidirectional lncRNA
XR_001918498.1	0.025	0.0766667	529	3	Bidirectional lncRNA
XR_001918499.1	0.001	0.001	122	3	Bidirectional lncRNA
XR_001918501.1	0.0366667	0.14	1158	3	Bidirectional lncRNA
XR_001918502.1	0.02	0.0216667	353	3	Intergenic lncRNA
XR_001918503.1	0.001	0.001	223	3	Intergenic lncRNA
XR_001918504.1	0.03	0.05	928	4	Intergenic lncRNA
XR_001918505.1	0.0466667	0.03	1419	3	Intergenic lncRNA
XR_001918506.1	0.001	0.001	241	3	Intergenic lncRNA
XR_001918507.1	0.001	0.001	273	3	Intergenic lncRNA
XR_001918509.1	0.001	0.001	630	2	Intergenic lncRNA
XR_001918510.1	0.213333	0.208333	585	3	Intergenic lncRNA
XR_001918511.1	0.158333	0.0616667	627	4	Intergenic lncRNA
XR_001918512.1	0.386667	0.273333	693	3	Intergenic lncRNA
XR_001918514.1	0.108333	0.0866667	1523	3	Intergenic lncRNA
XR_001918520.1	0.0666667	0.0966667	3292	4	Intergenic lncRNA
XR_001918522.1	0.0733333	0.0883333	1253	3	Intergenic lncRNA
XR_001918523.1	0.0133333	0.00666667	1156	4	Intergenic lncRNA
XR_001918524.1	0.0233333	0.001	910	2	Intergenic lncRNA
XR_001918525.1	0.0816667	0.13	865	3	Intergenic lncRNA
XR_001918527.1	0.11	0.0933333	2310	2	Intergenic lncRNA
XR_001918528.1	1.44	1.74167	2296	5	Intergenic lncRNA
XR_001918529.1	0.0866667	0.218333	1554	6	Intergenic lncRNA
XR_001918530.1	0.085	0.113333	1115	3	Intergenic lncRNA
XR_001918537.1	0.001	0.001	439	4	Intergenic lncRNA
XR_001918538.1	0.02	0.0666667	711	3	Intergenic lncRNA
XR_001918540.1	0.0633333	0.0666667	1002	3	Intergenic lncRNA
XR_001918541.1	0.0683333	0.0466667	877	3	Intergenic lncRNA
XR_001918542.1	0.00666667	0.001	922	3	Intergenic lncRNA
XR_001918548.1	0.0133333	0.025	4204	3	Intergenic lncRNA
XR_001918551.1	0.001	0.001	184	3	Intergenic lncRNA
XR_001918553.1	1.66333	0.741667	1084	3	Intergenic lncRNA
XR_001918554.1	0.001	0.0266667	513	4	Intergenic lncRNA
XR_001918555.1	0.0233333	0.136667	1405	3	Intergenic lncRNA
XR_001918556.1	12.5517	11.2417	2601	4	Intergenic lncRNA
XR_001918558.1	0.635	0.453333	1851	2	Intergenic lncRNA
XR_001918559.1	0.57	1.01333	1656	2	Intergenic lncRNA
XR_001918565.1	0.0116667	0.001	603	3	Intergenic lncRNA
XR_001918567.1	0.483333	0.396667	1643	3	Intergenic lncRNA
XR_001918568.1	0.0716667	0.0483333	1036	3	Intergenic lncRNA
XR_001918569.1	0.146667	0.12	1055	3	Intergenic lncRNA
XR_001918570.1	0.001	0.001	175	2	Intergenic lncRNA
XR_001918571.1	0.111667	0.0583333	1259	2	Intergenic lncRNA
XR_001918572.1	0.0966667	0.0666667	614	3	Intergenic lncRNA
XR_001918573.1	0.0833333	0.116667	2390	2	Intergenic lncRNA
XR_001918574.1	1.62833	2.33333	1819	2	Intergenic lncRNA
XR_001918575.1	0.001	0.001	472	3	Intergenic lncRNA
XR_001918576.1	0.0683333	0.0233333	332	3	Intergenic lncRNA
XR_001918577.1	0.686667	0.75	1317	4	Intergenic lncRNA
XR_001918578.1	0.001	0.001	1123	5	Intergenic lncRNA
XR_001918579.1	0.02	0.001	335	3	Intergenic lncRNA
XR_001918580.1	0.116667	0.223333	554	4	Intergenic lncRNA
XR_001918581.1	0.045	0.153333	292	3	Intergenic lncRNA
XR_001918583.1	0.001	0.001	157	2	Intergenic lncRNA
XR_001918585.1	0.0333333	0.0866667	1126	3	Intergenic lncRNA
XR_001918586.1	0.0416667	0.00666667	1197	3	Intergenic lncRNA
XR_001918590.1	0.001	0.001	307	3	Intergenic lncRNA
XR_001918592.1	0.11	0.12	1147	5	Intergenic lncRNA
XR_001918593.1	0.21	0.166667	1572	3	Intergenic lncRNA
XR_001918594.1	0.17	0.38	768	2	Intergenic lncRNA
XR_001918595.1	1.535	1.78333	3945	2	Intergenic lncRNA
XR_001918596.1	0.001	0.001	484	3	Intergenic lncRNA
XR_001918597.1	0.001	0.001	218	3	Intergenic lncRNA
XR_001918599.1	0.0516667	0.0116667	1560	2	Intergenic lncRNA
XR_001918601.1	0.04	0.001	509	3	Intergenic lncRNA
XR_001918603.1	0.333333	0.375	854	3	Intergenic lncRNA
XR_001918604.1	0.01	0.001	787	3	Intergenic lncRNA
XR_001918606.1	0.001	0.001	421	3	Intergenic lncRNA
XR_001918609.1	0.178333	0.128333	803	3	Intergenic lncRNA
XR_001918614.1	0.0383333	0.015	357	3	Intergenic lncRNA
XR_001918615.1	0.161667	0.23	659	3	Intergenic lncRNA
XR_001918618.1	0.001	0.001	389	3	Intergenic lncRNA
XR_001918620.1	0.001	0.001	573	3	Intergenic lncRNA
XR_001918621.1	0.001	0.001	489	3	Intergenic lncRNA
XR_001918623.1	0.001	0.001	288	3	Intergenic lncRNA
XR_001918624.1	0.001	0.001	283	3	Intergenic lncRNA
XR_001918626.1	0.0116667	0.0133333	656	5	Intergenic lncRNA
XR_001918627.1	0.001	0.01	831	2	Intergenic lncRNA
XR_001918629.1	0.16	0.228333	1206	2	Intergenic lncRNA
XR_001918630.1	0.216667	0.108333	1352	3	Intergenic lncRNA
XR_001918631.1	0.0566667	0.218333	1144	2	Intergenic lncRNA
XR_001918632.1	0.235	0.353333	1264	3	Intergenic lncRNA
XR_001918633.1	0.261667	0.303333	1618	2	Intergenic lncRNA
XR_001918635.1	0.0266667	0.001	1113	3	Intergenic lncRNA
XR_001918636.1	0.0116667	0.001	1373	4	Intergenic lncRNA
XR_001918637.1	0.001	0.001	519	4	Intergenic lncRNA
XR_001918638.1	0.953333	0.908333	1852	2	Intergenic lncRNA
XR_001918639.1	1.26667	1.11667	2765	2	Intergenic lncRNA
XR_001918641.1	0.0516667	0.0483333	573	2	Intergenic lncRNA
XR_001918642.1	0.085	0.15	1517	2	Intergenic lncRNA
XR_001918645.1	0.001	0.001	732	3	Intergenic lncRNA
XR_001918646.1	0.193333	0.145	2939	2	Intergenic lncRNA
XR_001918647.1	3.88833	4.06167	5159	3	Intergenic lncRNA
XR_001918649.1	0.0583333	0.0966667	393	4	Intergenic lncRNA
XR_001918650.1	0.001	0.025	316	3	Intergenic lncRNA
XR_001918651.1	0.085	0.0633333	892	3	Intergenic lncRNA
XR_001918652.1	0.18	0.226667	1833	2	Intergenic lncRNA
XR_001918653.1	0.001	0.001	613	3	Intergenic lncRNA
XR_001918655.1	0.001	0.0333333	404	2	Intergenic lncRNA
XR_001918656.1	0.535	0.551667	1159	2	Intergenic lncRNA
XR_001918657.1	0.001	0.001	618	4	Intergenic lncRNA
XR_001918658.1	0.001	0.001	862	6	Intergenic lncRNA
XR_001918659.1	0.001	0.001	739	5	Intergenic lncRNA
XR_001918660.1	0.001	0.001	757	5	Intergenic lncRNA
XR_001918661.1	0.001	0.001	880	6	Intergenic lncRNA
XR_001918662.1	0.001	0.001	636	4	Intergenic lncRNA
XR_001918663.1	0.001	0.001	994	7	Intergenic lncRNA
XR_001918664.1	0.001	0.001	871	6	Intergenic lncRNA
XR_001918667.1	1.80167	2.17667	2421	2	Intergenic lncRNA
XR_001918668.1	0.01	0.00333333	2431	3	Intergenic lncRNA
XR_001918669.1	0.001	0.001	722	3	Intergenic lncRNA
XR_001918671.1	1.88833	1.91	1633	5	Intergenic lncRNA
XR_001918672.1	0.001	0.001	242	3	Intergenic lncRNA
XR_001918674.1	0.0216667	0.0316667	2976	3	Intergenic lncRNA
XR_001918675.1	0.103333	0.248333	466	3	Intergenic lncRNA
XR_001918680.1	0.0216667	0.001	726	3	Intergenic lncRNA
XR_001918681.1	0.001	0.001	389	3	Intergenic lncRNA
XR_001918682.1	0.001	0.001	563	3	Intergenic lncRNA
XR_001918684.1	0.001	0.001	1073	4	Intergenic lncRNA
XR_001918685.1	0.455	0.76	1037	3	Intergenic lncRNA
XR_001918686.1	1.09833	1.13833	860	2	Intergenic lncRNA
XR_001918687.1	0.208333	0.128333	983	4	Intergenic lncRNA
XR_001918688.1	3.44667	3.94167	3281	3	Intergenic lncRNA
XR_001918689.1	2.50667	3	2397	3	Intergenic lncRNA
XR_001918690.1	0.11	0.0466667	522	3	Intergenic lncRNA
XR_001918691.1	0.0316667	0.01	664	4	Intergenic lncRNA
XR_001918696.1	0.0116667	0.0133333	655	3	Intergenic lncRNA
XR_001918697.1	0.001	0.001	718	3	Intergenic lncRNA
XR_001918699.1	0.713333	0.893333	2553	2	Intergenic lncRNA
XR_001918700.1	0.116667	0.101667	1642	3	Intergenic lncRNA
XR_001918701.1	0.0216667	0.0216667	1537	2	Intergenic lncRNA
XR_001918702.1	4.89	4.86833	1615	2	Intergenic lncRNA
XR_001918703.1	0.115	0.07	665	4	Intergenic lncRNA
XR_001918705.1	0.0616667	0.015	598	4	Intergenic lncRNA
XR_001918706.1	0.095	0.0883333	1303	4	Intergenic lncRNA
XR_001918707.1	0.06	0.105	1278	2	Intergenic lncRNA
XR_001918717.1	0.115	0.111667	1040	3	Intergenic lncRNA
XR_001918718.1	0.0166667	0.00833333	1541	3	Intergenic lncRNA
XR_001918719.1	0.173333	0.125	2029	3	Intergenic lncRNA
XR_001918720.1	0.001	0.0283333	1640	3	Intergenic lncRNA
XR_001918721.1	0.001	0.025	1379	4	Intergenic lncRNA
XR_001918722.1	0.36	0.303333	1834	2	Intergenic lncRNA
XR_001918723.1	0.01	0.0616667	1307	3	Intergenic lncRNA
XR_001918724.1	0.001	0.001	1920	2	Intergenic lncRNA
XR_001918725.1	0.108333	0.135	1820	4	Intergenic lncRNA
XR_001918731.1	0.001	0.001	650	3	Intergenic lncRNA
XR_001918732.1	0.01	0.001	670	3	Intergenic lncRNA
XR_001918733.1	0.0383333	0.085	537	2	Intergenic lncRNA
XR_001918734.1	0.001	0.001	433	3	Intergenic lncRNA
XR_001918739.1	0.295	0.191667	2725	2	Intergenic lncRNA
XR_001918740.1	0.0416667	0.0333333	2397	3	Intergenic lncRNA
XR_001918743.1	2.72333	3.535	1619	2	Intergenic lncRNA
XR_001918744.1	0.01	0.005	1661	4	Intergenic lncRNA
XR_001918746.1	0.001	0.015	354	3	Intergenic lncRNA
XR_001918747.1	0.705	0.458333	701	2	Intergenic lncRNA
XR_001918748.1	0.0666667	0.16	526	3	Intergenic lncRNA
XR_001918749.1	0.001	0.0283333	773	3	Intergenic lncRNA
XR_001918750.1	0.001	0.001	223	3	Intergenic lncRNA
XR_001918751.1	0.001	0.001	586	3	Intergenic lncRNA
XR_001918753.1	0.0216667	0.001	677	4	Intergenic lncRNA
XR_001918754.1	0.105	0.141667	488	2	Intergenic lncRNA
XR_001918755.1	0.243333	0.248333	567	2	Intergenic lncRNA
XR_001918756.1	0.001	0.001	605	3	Intergenic lncRNA
XR_001918757.1	0.106667	0.025	331	2	Intergenic lncRNA
XR_001918758.1	0.01	0.001	1561	3	Intergenic lncRNA
XR_001918759.1	0.001	0.001	184	3	Intergenic lncRNA
XR_001918760.1	0.196667	0.27	846	2	Intergenic lncRNA
XR_001918761.1	0.285	0.221667	2554	5	Intergenic lncRNA
XR_001918762.1	0.568333	0.518333	1934	3	Intergenic lncRNA
XR_001918765.1	0.136667	0.151667	1376	3	Intergenic lncRNA
XR_001918766.1	0.025	0.0183333	1462	3	Intergenic lncRNA
XR_001918770.1	1.11	1.22	674	3	Intergenic lncRNA
XR_001918773.1	0.146667	0.136667	686	2	Intergenic lncRNA
XR_001918774.1	0.075	0.121667	2544	2	Intergenic lncRNA
XR_001918775.1	2.275	2.28	1792	3	Intergenic lncRNA
XR_001918777.1	1.89333	1.95333	1081	4	Intergenic lncRNA
XR_001918783.1	0.145	0.095	1092	4	Intergenic lncRNA
XR_001918784.1	0.0633333	0.153333	952	4	Intergenic lncRNA
XR_001918785.1	0.0383333	0.075	1444	3	Intergenic lncRNA
XR_001918786.1	0.0233333	0.04	607	2	Intergenic lncRNA
XR_001918787.1	0.00333333	0.02	2676	3	Intergenic lncRNA
XR_001918788.1	0.22	0.386667	926	3	Intergenic lncRNA
XR_001918789.1	0.001	0.001	263	3	Intergenic lncRNA
XR_001918793.1	0.001	0.001	1710	9	Intergenic lncRNA
XR_001918794.1	0.001	0.001	1706	9	Intergenic lncRNA
XR_001918795.1	0.001	0.001	3154	9	Intergenic lncRNA
XR_001918796.1	0.001	0.001	1362	9	Intergenic lncRNA
XR_001918797.1	0.001	0.001	1763	10	Intergenic lncRNA
XR_001918798.1	0.001	0.001	1594	8	Intergenic lncRNA
XR_001918799.1	0.001	0.001	1747	9	Intergenic lncRNA
XR_001918800.1	0.001	0.001	1540	8	Intergenic lncRNA
XR_001918801.1	0.001	0.001	1656	9	Intergenic lncRNA
XR_001918802.1	0.001	0.001	1477	8	Intergenic lncRNA
XR_001918803.1	0.001	0.001	1514	8	Intergenic lncRNA
XR_001918804.1	0.001	0.001	1225	6	Intergenic lncRNA
XR_001918805.1	0.001	0.001	994	7	Intergenic lncRNA
XR_001918806.1	0.001	0.001	1307	7	Intergenic lncRNA
XR_001918807.1	0.001	0.001	901	3	Intergenic lncRNA
XR_001918810.1	0.00333333	0.045	481	2	Intergenic lncRNA
XR_001918812.1	0.001	0.001	772	3	Intergenic lncRNA
XR_001918814.1	0.143333	0.198333	949	2	Intergenic lncRNA
XR_001918816.1	0.001	0.001	320	3	Intergenic lncRNA
XR_001918817.1	0.476667	0.721667	1757	2	Intergenic lncRNA
XR_001918818.1	0.0883333	0.0983333	659	2	Intergenic lncRNA
XR_001918820.1	0.0766667	0.0216667	356	3	Intergenic lncRNA
XR_001918822.1	6.07167	6.12	7647	5	Intergenic lncRNA
XR_001918823.1	0.001	0.203333	7557	5	Intergenic lncRNA
XR_001918824.1	1.53167	0.138333	7517	5	Intergenic lncRNA
XR_001918825.1	5.77333	6.60667	7490	5	Intergenic lncRNA
XR_001918826.1	0.63	1.14167	7645	5	Intergenic lncRNA
XR_001918828.1	0.0216667	0.005	3308	2	Intergenic lncRNA
XR_001918832.1	0.111667	0.208333	1243	2	Intergenic lncRNA
XR_001918833.1	0.105	0.0916667	408	3	Intergenic lncRNA
XR_001918837.1	1.21667	1.61333	4497	3	Intergenic lncRNA
XR_001918838.1	0.726667	0.795	2438	2	Intergenic lncRNA
XR_001918839.1	0.72	0.57	963	2	Intergenic lncRNA
XR_001918840.1	0.208333	0.388333	1359	5	Intergenic lncRNA
XR_001918847.1	0.216667	0.271667	360	2	Intergenic lncRNA
XR_001918848.1	0.0116667	0.001	601	2	Intergenic lncRNA
XR_001918851.1	0.001	0.0416667	595	3	Intergenic lncRNA
XR_001918853.1	0.055	0.143333	1563	3	Intergenic lncRNA
XR_001918854.1	0.0983333	0.0433333	519	3	Intergenic lncRNA
XR_001918855.1	0.68	0.493333	2183	3	Intergenic lncRNA
XR_001918856.1	0.193333	0.21	1357	4	Intergenic lncRNA
XR_001918858.1	0.075	0.103333	491	3	Intergenic lncRNA
XR_001918859.1	0.33	0.383333	1947	2	Intergenic lncRNA
XR_001918864.1	0.0216667	0.001	611	4	Intergenic lncRNA
XR_001918865.1	0.0733333	0.213333	607	4	Intergenic lncRNA
XR_001918867.1	0.0116667	0.0466667	622	3	Intergenic lncRNA
XR_001918873.1	1.12667	0.835	1925	3	Intergenic lncRNA
XR_001918882.1	0.001	0.001	217	3	Intergenic lncRNA
XR_001918883.1	6.92667	8.86667	1092	4	Intergenic lncRNA
XR_001918884.1	0.095	0.001	2533	3	Intergenic lncRNA
XR_001918885.1	0.316667	0.33	1870	4	Intergenic lncRNA
XR_001918886.1	0.0566667	0.001	2110	4	Intergenic lncRNA
XR_001918887.1	0.203333	0.15	2096	4	Intergenic lncRNA
XR_001918888.1	0.0116667	0.025	2091	4	Intergenic lncRNA
XR_001918889.1	0.215	0.313333	2376	3	Intergenic lncRNA
XR_001918890.1	0.401667	0.208333	2858	3	Intergenic lncRNA
XR_001918891.1	1.38333	1.56	3873	2	Intergenic lncRNA
XR_001918893.1	0.471667	0.53	2426	2	Intergenic lncRNA
XR_001918894.1	0.573333	0.391667	1540	3	Intergenic lncRNA
XR_001918895.1	0.136667	0.148333	2633	2	Intergenic lncRNA
XR_001918896.1	0.0233333	0.001	283	3	Intergenic lncRNA
XR_001918908.1	0.07	0.0416667	394	2	Intergenic lncRNA
XR_001918909.1	0.638333	0.751667	1019	2	Intergenic lncRNA
XR_001918913.1	0.485	0.356667	572	2	Intergenic lncRNA
XR_001918914.1	0.0316667	0.0583333	1446	4	Intergenic lncRNA
XR_001918915.1	0.001	0.001	387	3	Intergenic lncRNA
XR_001918916.1	0.001	0.001	1273	5	Intergenic lncRNA
XR_001918917.1	0.001	0.001	207	3	Intergenic lncRNA
XR_001918918.1	0.001	0.001	278	3	Intergenic lncRNA
XR_001918919.1	0.001	0.025	1209	3	Intergenic lncRNA
XR_001918920.1	0.0333333	0.01	885	4	Intergenic lncRNA
XR_001918921.1	0.001	0.06	657	2	Intergenic lncRNA
XR_001918922.1	0.21	0.425	511	2	Intergenic lncRNA
XR_001918927.1	0.001	0.001	157	2	Intergenic lncRNA
XR_001918928.1	0.02	0.001	1396	3	Intergenic lncRNA
XR_001918929.1	0.0166667	0.0116667	1395	3	Intergenic lncRNA
XR_001918930.1	0.001	0.0183333	391	5	Intergenic lncRNA
XR_001918931.1	0.18	0.241667	1616	2	Intergenic lncRNA
XR_001918932.1	0.29	0.411667	1282	2	Intergenic lncRNA
XR_001918933.1	0.00833333	0.0366667	781	3	Intergenic lncRNA
XR_001918936.1	0.0766667	0.0916667	786	4	Intergenic lncRNA
XR_001918937.1	0.0516667	0.001	960	3	Intergenic lncRNA
XR_001918938.1	0.001	0.001	366	3	Intergenic lncRNA
XR_001918939.1	21.595	20.5733	1443	3	Intergenic lncRNA
XR_001918942.1	0.548333	0.823333	635	5	Intergenic lncRNA
XR_001918943.1	1.09667	0.926667	1402	2	Intergenic lncRNA
XR_001918944.1	0.213333	0.0783333	858	7	Intergenic lncRNA
XR_001918946.1	0.215	0.0916667	793	2	Intergenic lncRNA
XR_001918947.1	0.116667	0.198333	601	3	Intergenic lncRNA
XR_001918952.1	1.695	1.46833	1382	3	Intergenic lncRNA
XR_001918953.1	1.24	1.46333	1379	3	Intergenic lncRNA
XR_001918954.1	0.21	0.243333	1273	4	Intergenic lncRNA
XR_001918955.1	0.211667	0.281667	1662	4	Intergenic lncRNA
XR_001918956.1	0.0283333	0.0383333	2995	5	Intergenic lncRNA
XR_001918959.1	1.78	1.65833	1718	5	Intergenic lncRNA
XR_001918963.1	0.865	1.18167	1519	2	Intergenic lncRNA
XR_001918965.1	1.23833	1.47	2174	4	Intergenic lncRNA
XR_001918967.1	0.001	0.001	284	3	Intergenic lncRNA
XR_001918969.1	0.001	0.001	313	3	Intergenic lncRNA
XR_001918970.1	0.045	0.0266667	310	3	Intergenic lncRNA
XR_001918971.1	0.001	0.001	309	3	Intergenic lncRNA
XR_001918972.1	0.001	0.001	402	2	Intergenic lncRNA
XR_001918975.1	1.15667	1.21333	1140	2	Intergenic lncRNA
XR_001918976.1	0.0433333	0.121667	489	3	Intergenic lncRNA
XR_001918977.1	0.0533333	0.0633333	543	3	Intergenic lncRNA
XR_001918978.1	0.001	0.001	664	4	Intergenic lncRNA
XR_001918979.1	0.001	0.0216667	372	2	Intergenic lncRNA
XR_001918980.1	0.0383333	0.035	607	2	Intergenic lncRNA
XR_001918981.1	0.878333	1.095	799	2	Intergenic lncRNA
XR_001918983.1	0.203333	0.16	2788	7	Intergenic lncRNA
XR_001918984.1	0.02	0.166667	354	2	Intergenic lncRNA
XR_001918995.1	0.591667	0.816667	1878	2	Intergenic lncRNA
XR_001918997.1	0.826667	0.655	8888	6	Intergenic lncRNA
XR_001918999.1	0.0416667	0.04	1130	3	Intergenic lncRNA
XR_001919000.1	0.001	0.00666667	644	3	Intergenic lncRNA
XR_001919001.1	0.0966667	0.125	552	3	Intergenic lncRNA
XR_001919002.1	0.318333	0.196667	736	4	Intergenic lncRNA
XR_001919003.1	0.0233333	0.0666667	1244	2	Intergenic lncRNA
XR_001919004.1	0.001	0.001	1317	3	Intergenic lncRNA
XR_001919005.1	0.0516667	0.0533333	1064	3	Intergenic lncRNA
XR_001919006.1	0.241667	0.08	868	2	Intergenic lncRNA
XR_001919007.1	0.0616667	0.116667	3590	3	Intergenic lncRNA
XR_001919008.1	1.86167	1.92667	755	3	Intergenic lncRNA
XR_001919009.1	0.001	0.001	1474	4	Intergenic lncRNA
XR_001919010.1	0.001	0.001	2139	5	Intergenic lncRNA
XR_001919011.1	0.001	0.001	1764	5	Intergenic lncRNA
XR_001919012.1	0.001	0.001	372	2	Intergenic lncRNA
XR_001919013.1	0.001	0.001	232	2	Intergenic lncRNA
XR_001919016.1	0.283333	0.493333	1202	2	Intergenic lncRNA
XR_001919017.1	0.151667	0.065	572	2	Intergenic lncRNA
XR_001919018.1	0.001	0.01	1827	2	Intergenic lncRNA
XR_001919019.1	0.015	0.035	473	4	Intergenic lncRNA
XR_001919026.1	0.243333	0.123333	905	4	Intergenic lncRNA
XR_001919027.1	0.791667	0.815	923	4	Intergenic lncRNA
XR_001919028.1	0.001	0.001	975	4	Intergenic lncRNA
XR_001919029.1	0.0616667	0.001	353	3	Intergenic lncRNA
XR_001919031.1	0.253333	0.286667	4321	2	Intergenic lncRNA
XR_001919035.1	0.115	0.0666667	2628	2	Intergenic lncRNA
XR_001919036.1	0.001	0.001	951	4	Intergenic lncRNA
XR_001919037.1	0.001	0.001	947	4	Intergenic lncRNA
XR_001919047.1	0.00666667	0.025	2581	2	Intergenic lncRNA
XR_001919048.1	0.001	0.001	509	3	Intergenic lncRNA
XR_001919052.1	0.005	0.001	1741	3	Intergenic lncRNA
XR_001919055.1	0.02	0.0183333	770	2	Intergenic lncRNA
XR_001919056.1	0.01	0.0366667	631	2	Intergenic lncRNA
XR_001919057.1	0.001	0.001	1601	6	Intergenic lncRNA
XR_001919058.1	0.156667	0.105	907	3	Intergenic lncRNA
XR_001919059.1	0.436667	0.925	600	2	Intergenic lncRNA
XR_001919062.1	0.181667	0.065	605	2	Intergenic lncRNA
XR_001919064.1	0.0716667	0.128333	318	3	Intergenic lncRNA
XR_001919065.1	0.001	0.0216667	389	2	Intergenic lncRNA
XR_001919066.1	0.001	0.001	460	3	Intergenic lncRNA
XR_001919067.1	0.131667	0.0683333	1023	3	Intergenic lncRNA
XR_001919068.1	0.001	0.001	153	2	Intergenic lncRNA
XR_001919070.1	0.258333	0.11	371	4	Intergenic lncRNA
XR_001919073.1	0.001	0.136667	652	3	Intergenic lncRNA
XR_001919074.1	0.0166667	0.001	711	3	Intergenic lncRNA
XR_001919075.1	0.193333	0.101667	656	3	Intergenic lncRNA
XR_001919077.1	0.11	0.47	730	3	Intergenic lncRNA
XR_001919080.1	0.383333	0.231667	1090	4	Intergenic lncRNA
XR_001919081.1	0.241667	0.275	1085	4	Intergenic lncRNA
XR_001919083.1	0.001	0.001	628	3	Intergenic lncRNA
XR_001919085.1	0.113333	0.075	2044	3	Intergenic lncRNA
XR_001919086.1	0.0266667	0.01	881	3	Intergenic lncRNA
XR_001919087.1	1.58	1.7	7206	10	Intergenic lncRNA
XR_001919088.1	1.77167	1.01667	7294	11	Intergenic lncRNA
XR_001919089.1	0.481667	0.566667	6703	10	Intergenic lncRNA
XR_001919090.1	0.523333	0.401667	6791	11	Intergenic lncRNA
XR_001919092.1	0.001	0.001	977	5	Intergenic lncRNA
XR_001919093.1	0.0866667	0.123333	1561	2	Intergenic lncRNA
XR_001919094.1	0.045	0.0383333	2620	6	Intergenic lncRNA
XR_001919096.1	0.001	0.0133333	542	3	Intergenic lncRNA
XR_001919098.1	0.001	0.001	227	3	Intergenic lncRNA
XR_001919100.1	0.001	0.001	236	3	Intergenic lncRNA
XR_001919102.1	0.001	0.0416667	187	3	Intergenic lncRNA
XR_001919103.1	0.001	0.001	632	2	Intergenic lncRNA
XR_001919104.1	0.001	0.0533333	304	2	Intergenic lncRNA
XR_001919105.1	0.001	0.0533333	464	3	Intergenic lncRNA
XR_001919106.1	0.001	0.001	443	4	Intergenic lncRNA
XR_001919107.1	0.001	0.001	298	3	Intergenic lncRNA
XR_001919108.1	0.015	0.0283333	971	3	Intergenic lncRNA
XR_001919111.1	0.118333	0.0933333	1119	2	Intergenic lncRNA
XR_001919112.1	0.58	0.346667	2163	3	Intergenic lncRNA
XR_001919113.1	0.568333	1.195	2113	4	Intergenic lncRNA
XR_001919114.1	0.145	0.0833333	2145	4	Intergenic lncRNA
XR_001919116.1	0.0483333	0.055	470	2	Intergenic lncRNA
XR_001919117.1	0.001	0.001	1737	3	Intergenic lncRNA
XR_001919119.1	0.09	0.0933333	588	2	Intergenic lncRNA
XR_001919122.1	0.0933333	0.141667	1900	2	Intergenic lncRNA
XR_001919123.1	4.09167	3.775	6989	2	Intergenic lncRNA
XR_001919124.1	0.0633333	0.065	472	3	Intergenic lncRNA
XR_001919127.1	0.1	0.131667	3334	2	Intergenic lncRNA
XR_001919128.1	0.331667	0.951667	1456	3	Intergenic lncRNA
XR_001919129.1	0.0133333	0.15	3561	4	Intergenic lncRNA
XR_001919130.1	0.206667	0.305	3983	4	Intergenic lncRNA
XR_001919131.1	0.001	0.001	315	3	Intergenic lncRNA
XR_001919132.1	0.001	0.001	230	3	Intergenic lncRNA
XR_001919133.1	0.001	0.001	407	3	Intergenic lncRNA
XR_001919134.1	0.001	0.001	466	3	Intergenic lncRNA
XR_001919135.1	0.128333	0.308333	490	4	Intergenic lncRNA
XR_001919136.1	0.913333	0.94	2966	2	Intergenic lncRNA
XR_001919137.1	0.303333	0.163333	920	4	Intergenic lncRNA
XR_001919138.1	0.118333	0.03	1299	3	Intergenic lncRNA
XR_001919139.1	0.171667	0.105	2149	3	Intergenic lncRNA
XR_001919140.1	0.55	0.655	917	4	Intergenic lncRNA
XR_001919141.1	0.196667	0.416667	1808	3	Intergenic lncRNA
XR_001919142.1	0.438333	1.00667	1245	3	Intergenic lncRNA
XR_001919143.1	0.0333333	0.201667	415	3	Intergenic lncRNA
XR_001919144.1	0.001	0.045	983	3	Intergenic lncRNA
XR_001919145.1	0.001	0.00333333	2359	3	Intergenic lncRNA
XR_001919149.1	0.03	0.0733333	2484	2	Intergenic lncRNA
XR_001919150.1	1.36667	1.27667	2428	4	Intergenic lncRNA
XR_001919151.1	0.15	0.171667	378	4	Intergenic lncRNA
XR_001919154.1	0.001	0.0333333	1601	6	Intergenic lncRNA
XR_001919155.1	0.103333	0.01	1728	6	Intergenic lncRNA
XR_001919156.1	0.861667	0.961667	1546	5	Intergenic lncRNA
XR_001919157.1	0.481667	0.906667	1627	6	Intergenic lncRNA
XR_001919158.1	0.53	0.58	1759	6	Intergenic lncRNA
XR_001919159.1	0.681667	0.886667	7374	2	Intergenic lncRNA
XR_001919160.1	0.221667	0.158333	7346	3	Intergenic lncRNA
XR_001919161.1	0.65	0.743333	7980	3	Intergenic lncRNA
XR_001919178.1	0.0166667	0.0366667	383	3	Intergenic lncRNA
XR_001919179.1	0.001	0.001	254	5	Intergenic lncRNA
XR_001919180.1	0.02	0.01	670	3	Intergenic lncRNA
XR_001919181.1	0.0516667	0.06	1250	5	Intergenic lncRNA
XR_001919182.1	0.005	0.001	1522	4	Intergenic lncRNA
XR_001919183.1	0.005	0.025	1516	4	Intergenic lncRNA
XR_001919184.1	0.001	0.001	559	3	Intergenic lncRNA
XR_001919185.1	0.0566667	0.075	718	4	Intergenic lncRNA
XR_001919186.1	0.103333	0.14	1279	3	Intergenic lncRNA
XR_001919187.1	0.87	0.475	417	3	Intergenic lncRNA
XR_001919189.1	0.176667	0.11	858	3	Intergenic lncRNA
XR_001919190.1	0.001	0.001	334	3	Intergenic lncRNA
XR_001919191.1	11.155	12.6633	755	4	Intergenic lncRNA
XR_001919192.1	0.755	0.941667	731	4	Intergenic lncRNA
XR_001919196.1	0.02	0.0266667	756	5	Intergenic lncRNA
XR_001919204.1	0.115	0.528333	650	2	Intergenic lncRNA
XR_001919205.1	0.001	0.001	2701	4	Intergenic lncRNA
XR_001919206.1	0.001	0.001	2608	5	Intergenic lncRNA
XR_001919207.1	0.0816667	0.0766667	2449	5	Intergenic lncRNA
XR_001919208.1	0.025	0.0266667	2592	5	Intergenic lncRNA
XR_001919209.1	0.16	0.248333	584	2	Intergenic lncRNA
XR_001919210.1	0.001	0.001	440	3	Intergenic lncRNA
XR_001919211.1	0.001	0.001	511	2	Intergenic lncRNA
XR_001919214.1	0.3	0.471667	1170	3	Intergenic lncRNA
XR_001919215.1	2.20667	2.20333	1715	5	Intergenic lncRNA
XR_001919216.1	0.0233333	0.035	597	2	Intergenic lncRNA
XR_001919217.1	0.001	0.055	508	3	Intergenic lncRNA
XR_001919218.1	0.00666667	0.005	949	3	Intergenic lncRNA
XR_001919221.1	0.116667	0.208333	487	3	Intergenic lncRNA
XR_001919224.1	0.001	0.001	113	3	Intergenic lncRNA
XR_001919225.1	0.04	0.225	1226	3	Intergenic lncRNA
XR_001919229.1	0.001	0.001	1209	2	Intergenic lncRNA
XR_001919230.1	0.02	0.0383333	1121	2	Intergenic lncRNA
XR_001919232.1	0.0583333	0.108333	1028	4	Intergenic lncRNA
XR_001919234.1	0.015	0.0466667	475	2	Intergenic lncRNA
XR_001919236.1	0.658333	0.655	1952	6	Intergenic lncRNA
XR_001919237.1	1.45167	2.00667	4712	3	Intergenic lncRNA
XR_001919238.1	0.175	0.235	4220	4	Intergenic lncRNA
XR_001919239.1	496.835	467.783	579	4	Intergenic lncRNA
XR_001919240.1	28.6783	28.735	642	5	Intergenic lncRNA
XR_001919242.1	0.458333	0.218333	7103	2	Intergenic lncRNA
XR_001919243.1	0.001	0.001	1823	2	Intergenic lncRNA
XR_001919244.1	0.00833333	0.04	3515	3	Intergenic lncRNA
XR_001919247.1	0.035	0.0416667	392	3	Intergenic lncRNA
XR_001919249.1	0.101667	0.12	2039	3	Intergenic lncRNA
XR_001919251.1	0.183333	0.103333	1061	3	Intergenic lncRNA
XR_001919252.1	0.001	0.001	756	2	Intergenic lncRNA
XR_001919253.1	0.001	0.001	495	3	Intergenic lncRNA
XR_001919254.1	0.001	0.001	721	3	Intergenic lncRNA
XR_001919255.1	0.025	0.0133333	612	3	Intergenic lncRNA
XR_001919256.1	0.035	0.0933333	392	3	Intergenic lncRNA
XR_001919257.1	0.001	0.001	346	3	Intergenic lncRNA
XR_001919258.1	0.0216667	0.0166667	692	3	Intergenic lncRNA
XR_001919259.1	0.17	0.146667	404	2	Intergenic lncRNA
XR_001919260.1	0.001	0.001	224	3	Intergenic lncRNA
XR_001919261.1	0.001	0.001	413	3	Intergenic lncRNA
XR_001919262.1	0.001	0.001	506	3	Intergenic lncRNA
XR_001919263.1	0.161667	0.115	674	3	Intergenic lncRNA
XR_001919264.1	0.01	0.01	1588	3	Intergenic lncRNA
XR_001919265.1	0.001	0.001	785	3	Intergenic lncRNA
XR_001919266.1	0.0833333	0.0716667	780	3	Intergenic lncRNA
XR_001919270.1	0.375	0.606667	1511	3	Intergenic lncRNA
XR_001919271.1	0.183333	0.236667	609	3	Intergenic lncRNA
XR_001919272.1	0.03	0.001	285	3	Intergenic lncRNA
XR_001919273.1	0.001	0.001	3266	3	Intergenic lncRNA
XR_001919274.1	0.00666667	0.001	3127	4	Intergenic lncRNA
XR_001919275.1	0.025	0.0233333	286	2	Intergenic lncRNA
XR_001919278.1	0.0366667	0.13	594	2	Intergenic lncRNA
XR_001919282.1	0.206667	0.158333	1538	3	Intergenic lncRNA
XR_001919286.1	0.00666667	0.0583333	3154	3	Intergenic lncRNA
XR_001919287.1	0.001	0.045	1142	3	Intergenic lncRNA
XR_001919288.1	0.103333	0.055	1370	3	Intergenic lncRNA
XR_001919289.1	0.0483333	0.0833333	1509	3	Intergenic lncRNA
XR_001919290.1	0.04	0.0533333	666	2	Intergenic lncRNA
XR_001919291.1	0.015	0.015	567	3	Intergenic lncRNA
XR_001919292.1	0.001	0.00833333	838	3	Intergenic lncRNA
XR_001919293.1	0.161667	0.138333	1014	3	Intergenic lncRNA
XR_001919296.1	1.33333	1.03167	5297	31	Intergenic lncRNA
XR_001919297.1	0.0416667	0.0533333	2117	3	Intergenic lncRNA
XR_001919307.1	0.25	0.25	2012	2	Intergenic lncRNA
XR_001919309.1	0.0616667	0.025	1394	3	Intergenic lncRNA
XR_001919310.1	0.015	0.001	1003	4	Intergenic lncRNA
XR_001919311.1	0.0633333	0.0283333	898	4	Intergenic lncRNA
XR_001919312.1	0.001	0.0683333	1094	4	Intergenic lncRNA
XR_001919314.1	0.001	0.00333333	2296	4	Intergenic lncRNA
XR_001919315.1	0.001	0.001	597	4	Intergenic lncRNA
XR_001919316.1	0.001	0.001	297	3	Intergenic lncRNA
XR_001919317.1	3.545	3.94667	945	10	Intergenic lncRNA
XR_001919319.1	0.0216667	0.0533333	625	2	Intergenic lncRNA
XR_001919320.1	0.001	0.0133333	1697	9	Intergenic lncRNA
XR_001919321.1	0.001	0.05	1593	9	Intergenic lncRNA
XR_001919322.1	0.001	0.0133333	1546	8	Intergenic lncRNA
XR_001919323.1	0.001	0.001	1649	9	Intergenic lncRNA
XR_001919324.1	0.001	0.001	1538	8	Intergenic lncRNA
XR_001919325.1	0.231667	0.143333	1567	9	Intergenic lncRNA
XR_001919326.1	0.001	0.001	1490	8	Intergenic lncRNA
XR_001919327.1	0.001	0.0116667	1287	7	Intergenic lncRNA
XR_001919328.1	0.085	0.035	1611	8	Intergenic lncRNA
XR_001919330.1	0.511667	0.438333	958	3	Intergenic lncRNA
XR_001919332.1	0.138333	0.386667	398	2	Intergenic lncRNA
XR_001919333.1	0.025	0.001	2372	6	Intergenic lncRNA
XR_001919334.1	0.33	0.293333	2569	6	Intergenic lncRNA
XR_001919335.1	0.09	0.001	2420	7	Intergenic lncRNA
XR_001919336.1	0.001	0.001	2538	7	Intergenic lncRNA
XR_001919337.1	0.123333	0.191667	2246	5	Intergenic lncRNA
XR_001919338.1	0.001	0.001	654	2	Intergenic lncRNA
XR_001919339.1	0.001	0.001	1022	2	Intergenic lncRNA
XR_001919340.1	0.001	0.005	3072	3	Intergenic lncRNA
XR_001919341.1	0.001	0.0116667	1998	2	Intergenic lncRNA
XR_001919342.1	0.0366667	0.001	211	3	Intergenic lncRNA
XR_001919348.1	0.045	0.0266667	881	2	Intergenic lncRNA
XR_001919354.1	5.06833	5.32	10747	3	Intergenic lncRNA
XR_001919356.1	0.00166667	0.00666667	4429	2	Intergenic lncRNA
XR_001919359.1	0.035	0.0583333	9130	3	Intergenic lncRNA
XR_001919360.1	0.0283333	0.0583333	9088	3	Intergenic lncRNA
XR_001919361.1	0.001	0.0483333	9093	3	Intergenic lncRNA
XR_001919362.1	0.0183333	0.025	9267	4	Intergenic lncRNA
XR_001919365.1	2.43167	3.21833	1596	2	Intergenic lncRNA
XR_001919370.1	0.616667	0.76	1014	3	Intergenic lncRNA
XR_001919371.1	0.236667	0.218333	824	2	Intergenic lncRNA
[truncated: 678 more rows]

## Sheet: Novel lncRNA
Supplementary File S1. The novel lncRNAs identified in skin tissue of Liaoning cashmere goats and Ziwuling black goats
LncRNA	FPKM-Liaoning cashmere goats	FPKM-Ziwuling balck goats	Length	Exon number	Type
MSTRG.10037.3	1.19	1.85167	878	5	Sense lncRNA
MSTRG.10122.2	1.87	1.695	4690	3	Intergenic lncRNA
MSTRG.10149.1	3.02667	2.78333	3729	4	Antisense lncRNA
MSTRG.10184.6	2.99	3.76167	7564	2	Sense lncRNA
MSTRG.10185.1	2.20333	2.7	11775	2	Intergenic lncRNA
MSTRG.10191.7	7.40333	7.945	11231	2	Sense lncRNA
MSTRG.10246.2	3.35667	2.63	490	2	Intergenic lncRNA
MSTRG.10261.1	2.605	3.11833	25336	2	Intergenic lncRNA
MSTRG.10264.1	1.05667	1.02667	6316	3	Intergenic lncRNA
MSTRG.10312.1	3.42833	2.52333	944	2	Others
MSTRG.10329.1	4.14333	3.81	2701	2	Bidirectional lncRNA
MSTRG.10348.2	1.50667	1.86167	3314	2	Others
MSTRG.10355.3	0.323333	0.17	2081	2	Sense lncRNA
MSTRG.10361.1	1.385	1.175	1764	2	Intergenic lncRNA
MSTRG.10366.2	0.813333	0.961667	3123	3	Bidirectional lncRNA
MSTRG.104.5	2.67667	2.53	7080	3	Sense lncRNA
MSTRG.10447.2	1.63333	1.67833	2911	2	Sense lncRNA
MSTRG.10458.6	2.73333	2.835	6397	3	Sense lncRNA
MSTRG.10474.1	5.825	6.66833	3994	4	Sense lncRNA
MSTRG.10492.1	0.898333	1.24333	1410	2	Intergenic lncRNA
MSTRG.10525.2	1.31167	1.20667	4650	2	Sense lncRNA
MSTRG.10536.1	0.0883333	0.675	6978	2	Antisense lncRNA
MSTRG.10541.1	6.02333	5.02833	31868	5	Sense lncRNA
MSTRG.10561.1	2.82833	2.42333	26099	3	Others
MSTRG.10572.1	1.175	1.22	5354	2	Intergenic lncRNA
MSTRG.10572.2	0.506667	0.553333	4105	2	Intergenic lncRNA
MSTRG.10577.2	1.455	4.20167	2093	6	Sense lncRNA
MSTRG.10578.3	1.77333	1.72333	10920	5	Sense lncRNA
MSTRG.10593.2	1.99167	1.67	4427	3	Sense lncRNA
MSTRG.10598.2	6.78333	6.71833	3476	3	Sense lncRNA
MSTRG.10626.1	1.69333	2.30333	7171	4	Antisense lncRNA
MSTRG.10662.1	1.58333	2.10333	5806	2	Sense lncRNA
MSTRG.10667.3	19.345	19.3533	5494	4	Sense lncRNA
MSTRG.10682.1	0	0.595	658	2	Intergenic lncRNA
MSTRG.107.1	3.28167	2.69667	19725	6	Intergenic lncRNA
MSTRG.10702.1	0.631667	1.12	3242	11	Antisense lncRNA
MSTRG.10702.2	5.20667	5.43167	6244	2	Antisense lncRNA
MSTRG.10702.3	0.725	0.22	2882	11	Bidirectional lncRNA
MSTRG.10757.3	1.37833	1.325	11782	2	Sense lncRNA
MSTRG.10763.1	1.51333	1.59833	10530	2	Intergenic lncRNA
MSTRG.10799.2	0.646667	0.391667	674	4	Intergenic lncRNA
MSTRG.108.1	2.46	1.92667	9549	2	Intergenic lncRNA
MSTRG.10805.1	1.89167	1.49	258	2	Intergenic lncRNA
MSTRG.10823.1	1.26667	1.18167	4650	3	Intergenic lncRNA
MSTRG.10831.2	0.87	1.1	542	3	Sense lncRNA
MSTRG.10861.1	1.31833	1.51333	8579	2	Intergenic lncRNA
MSTRG.10900.1	0.075	0.215	265	2	Intergenic lncRNA
MSTRG.10974.1	1.465	1.11	1583	2	Intergenic lncRNA
MSTRG.10993.1	1.70333	1.62333	1356	3	Sense lncRNA
MSTRG.11014.1	9.06167	10.155	1765	2	Antisense lncRNA
MSTRG.11019.1	2.71667	2.96	8005	2	Others
MSTRG.11118.1	0.085	0.516667	423	2	Intergenic lncRNA
MSTRG.11189.4	2.04833	1.90667	8154	3	Sense lncRNA
MSTRG.11211.2	0.851667	1.11833	774	2	Sense lncRNA
MSTRG.11224.2	2.13	2.34333	15382	3	Antisense lncRNA
MSTRG.11248.1	2.285	3.475	4564	2	Others
MSTRG.11258.1	1.765	2.32	3062	3	Antisense lncRNA
MSTRG.11263.1	0.73	0.638333	1601	3	Intergenic lncRNA
MSTRG.11264.1	1.635	1.80167	9559	2	Intergenic lncRNA
MSTRG.11265.1	2.04333	2.23833	26386	2	Intergenic lncRNA
MSTRG.11266.1	2.105	2.32167	9100	2	Intergenic lncRNA
MSTRG.11266.2	2.225	2.295	7461	2	Intergenic lncRNA
MSTRG.11266.3	2.09333	2.14833	40536	2	Others
MSTRG.11280.6	0.0216667	0.0133333	14541	2	Intronic lncRNA
MSTRG.11280.8	2.06167	2.07833	9578	2	Sense lncRNA
MSTRG.11322.1	1.135	0.85	1999	2	Intergenic lncRNA
MSTRG.11323.1	1.50333	1.23333	4789	2	Intergenic lncRNA
MSTRG.1133.1	1.10667	1.325	5321	6	Intergenic lncRNA
MSTRG.11365.1	1.65167	1.67167	16085	2	Intergenic lncRNA
MSTRG.11370.1	0.045	0.305	7535	2	Intronic lncRNA
MSTRG.11370.2	2.01667	2.03333	7411	2	Intronic lncRNA
MSTRG.11388.5	0.0633333	0	1155	2	Sense lncRNA
MSTRG.11388.6	0.308333	0.0966667	1074	2	Sense lncRNA
MSTRG.11399.2	10.42	11.4617	2745	2	Sense lncRNA
MSTRG.11402.1	5.76333	2.925	321	2	Intergenic lncRNA
MSTRG.11405.1	1.23	1.225	924	5	Sense lncRNA
MSTRG.11415.1	1.72333	1.75667	3779	2	Sense lncRNA
MSTRG.11465.8	1.40667	1.43667	2021	3	Sense lncRNA
MSTRG.11499.4	1.32667	1.47833	3869	2	Sense lncRNA
MSTRG.11524.1	1.46	1.505	2898	2	Intergenic lncRNA
MSTRG.11550.1	0.81	1.445	1010	2	Intergenic lncRNA
MSTRG.11552.1	0.618333	1.16167	4131	4	Bidirectional lncRNA
MSTRG.11552.2	0.676667	0.633333	3995	4	Bidirectional lncRNA
MSTRG.11574.6	0.79	1.355	1431	2	Sense lncRNA
MSTRG.11576.1	0.823333	0.928333	5222	5	Intergenic lncRNA
MSTRG.11576.2	1.68333	1.44667	6992	4	Intergenic lncRNA
MSTRG.116.1	17.2933	31.8283	614	2	Intergenic lncRNA
MSTRG.11723.1	0.646667	1.09167	1660	2	Intergenic lncRNA
MSTRG.11780.2	3.33833	4.49333	686	7	Sense lncRNA
MSTRG.11788.1	357.327	274.575	647	6	Sense lncRNA
MSTRG.11791.1	4.49667	4.52	9457	2	Antisense lncRNA
MSTRG.11808.1	1.16167	0.756667	652	5	Sense lncRNA
MSTRG.11864.1	1.88667	1.78333	6059	2	Others
MSTRG.11898.1	1.41833	1.80167	2620	2	Bidirectional lncRNA
MSTRG.1191.2	0	0.125	4124	2	Sense lncRNA
MSTRG.11935.1	2.38333	4.10167	7087	8	Intergenic lncRNA
MSTRG.11935.2	1.31667	2.26833	5617	9	Intergenic lncRNA
MSTRG.11935.5	3.97667	6.87667	6215	9	Intergenic lncRNA
MSTRG.11937.1	2.295	3.42	572	2	Intergenic lncRNA
MSTRG.11938.1	6.55833	10.8917	2026	2	Intergenic lncRNA
MSTRG.11992.1	1.405	1.43333	1073	3	Bidirectional lncRNA
MSTRG.12013.1	1.29	0.756667	411	2	Intergenic lncRNA
MSTRG.12075.1	1.86833	1.94667	22276	3	Intergenic lncRNA
MSTRG.12075.2	1.60333	1.80667	21424	4	Intergenic lncRNA
MSTRG.12078.2	13.4783	14.6133	752	6	Sense lncRNA
MSTRG.12111.2	1.76667	1.48833	369	2	Antisense lncRNA
MSTRG.12203.1	1.605	1.55667	10531	4	Antisense lncRNA
MSTRG.12210.1	2.14167	2.08167	12783	2	Sense lncRNA
MSTRG.12212.1	4.36333	4.9	10218	2	Others
MSTRG.12223.3	3.27833	3.11167	2048	3	Sense lncRNA
MSTRG.12234.1	0.6	1.40833	1934	2	Intergenic lncRNA
MSTRG.12248.1	2.37333	2.30333	2601	2	Intergenic lncRNA
MSTRG.12249.1	1.25667	0.673333	763	2	Intergenic lncRNA
MSTRG.12270.1	1.79167	1.80667	1950	2	Antisense lncRNA
MSTRG.12305.2	0.885	0.813333	786	3	Sense lncRNA
MSTRG.12336.1	0.35	0.805	348	2	Intergenic lncRNA
MSTRG.12336.2	0.06	0	340	3	Intergenic lncRNA
MSTRG.12336.3	59.0267	121.765	1035	3	Intergenic lncRNA
MSTRG.12336.4	7.645	7.03667	686	3	Intergenic lncRNA
MSTRG.12336.5	18.0117	22.2617	1221	6	Intergenic lncRNA
MSTRG.12336.6	5.77667	16.575	377	2	Intergenic lncRNA
MSTRG.12336.7	6.42167	9.61833	772	3	Intergenic lncRNA
MSTRG.12336.8	0.0133333	0	354	2	Intergenic lncRNA
MSTRG.12339.1	2.215	2.13167	4129	4	Sense lncRNA
MSTRG.12372.3	0.446667	0.561667	11514	2	Sense lncRNA
MSTRG.12378.2	1.39833	1.53	6958	2	Others
MSTRG.12390.1	0.223333	0.275	242	2	Intergenic lncRNA
MSTRG.12403.1	2.095	1.84	911	3	Sense lncRNA
MSTRG.12403.4	1.66333	1.49	561	3	Sense lncRNA
MSTRG.12427.1	1.73333	2.34833	965	4	Others
MSTRG.12427.2	12.7967	15.255	751	3	Others
MSTRG.12427.3	11.9233	12.7683	825	3	Intergenic lncRNA
MSTRG.12430.1	23.5967	25.2717	864	2	Intergenic lncRNA
MSTRG.12430.2	162.017	208.212	237	3	Intergenic lncRNA
MSTRG.12439.2	2.225	2.39333	5635	6	Sense lncRNA
MSTRG.1244.4	0.848333	1.54833	2599	5	Sense lncRNA
MSTRG.12455.2	2.19	2.19333	720	2	Sense lncRNA
MSTRG.12478.1	12.6967	11.1967	569	3	Intergenic lncRNA
MSTRG.12479.1	38.27	29.055	723	3	Intergenic lncRNA
MSTRG.12479.2	11.8483	18.9617	534	3	Intergenic lncRNA
MSTRG.12499.2	1.19167	0.596667	1399	2	Sense lncRNA
MSTRG.12523.1	0.0633333	0.591667	1587	2	Intergenic lncRNA
MSTRG.12524.4	0.41	0.256667	13450	4	Sense lncRNA
MSTRG.12524.7	0.82	0.395	10417	2	Sense lncRNA
MSTRG.12583.3	2.335	2.375	1895	2	Sense lncRNA
MSTRG.12634.3	1.645	2.45167	4488	2	Sense lncRNA
MSTRG.12704.1	1.38167	1.21833	1100	2	Antisense lncRNA
MSTRG.12739.2	4.98	2.18667	816	5	Sense lncRNA
MSTRG.12759.1	1.96	1.615	1839	2	Sense lncRNA
MSTRG.1280.1	1.47667	1.66667	3363	2	Intergenic lncRNA
MSTRG.12800.1	2.23333	2.285	2940	2	Others
MSTRG.12801.1	2.145	2.31333	8478	2	Intergenic lncRNA
MSTRG.12814.2	4.74833	4.99333	1458	3	Others
MSTRG.12824.1	1.39333	1.66333	9185	2	Intergenic lncRNA
MSTRG.12906.1	2.39667	2.47	5731	4	Sense lncRNA
MSTRG.12908.1	1.56833	1.32333	1528	5	Intergenic lncRNA
MSTRG.1293.2	1.46667	1.42333	20107	2	Intergenic lncRNA
MSTRG.12958.2	8.05	6.065	6075	2	Intergenic lncRNA
MSTRG.1296.1	1.94333	1.80833	19465	2	Intergenic lncRNA
MSTRG.1299.8	5.1	5.125	1581	3	Sense lncRNA
MSTRG.13009.2	0.665	0.556667	3830	3	Sense lncRNA
MSTRG.13029.1	4.51667	5.12667	5274	3	Sense lncRNA
MSTRG.13040.1	1.10667	1.51667	9048	2	Antisense lncRNA
MSTRG.13040.2	3.18167	2.31167	2889	2	Intergenic lncRNA
MSTRG.13040.3	4.215	2.925	21121	3	Antisense lncRNA
MSTRG.13048.1	1.505	1.17667	2888	2	Intergenic lncRNA
MSTRG.13065.4	2.76333	2.48333	2272	6	Antisense lncRNA
MSTRG.13075.1	1.16167	1.10333	1146	2	Intergenic lncRNA
MSTRG.13112.2	0.548333	0.583333	960	3	Antisense lncRNA
MSTRG.13117.1	546.508	694.68	235	2	Intergenic lncRNA
MSTRG.13117.2	3.475	3.34667	839	3	Intergenic lncRNA
MSTRG.13118.1	12.715	14.6517	315	2	Intergenic lncRNA
MSTRG.13120.1	0.896667	0.778333	397	2	Intergenic lncRNA
MSTRG.13121.1	8.01167	12.905	476	2	Intergenic lncRNA
MSTRG.13199.6	0.421667	0.865	2151	2	Others
MSTRG.132.2	1.06667	1.29167	2631	2	Sense lncRNA
MSTRG.13201.1	0.213333	0.318333	449	3	Others
MSTRG.1321.1	1.03	1.08	2267	2	Intergenic lncRNA
MSTRG.13215.4	1.33	0.971667	2099	3	Intergenic lncRNA
MSTRG.13215.5	1.96167	2.33667	8390	3	Sense lncRNA
MSTRG.1325.1	1.59667	1.84333	18306	2	Intergenic lncRNA
MSTRG.13266.1	8.06167	9.865	1069	2	Sense lncRNA
MSTRG.1331.1	1.09333	1.29667	3271	2	Intergenic lncRNA
MSTRG.13347.1	3.21167	2.28167	1784	4	Others
MSTRG.13349.2	3.625	3.47167	1895	4	Others
MSTRG.13349.3	0.793333	0.986667	940	5	Others
MSTRG.13360.3	2.48667	2.45333	5650	4	Sense lncRNA
MSTRG.13440.1	1.63167	2.015	6532	7	Intergenic lncRNA
MSTRG.13440.4	0.333333	0.478333	3909	3	Intergenic lncRNA
MSTRG.13442.1	0.005	0.73	1465	2	Intergenic lncRNA
MSTRG.13445.3	0.371667	0.085	702	4	Sense lncRNA
MSTRG.13453.1	1.555	2.62	5113	2	Intergenic lncRNA
MSTRG.13455.2	1.04167	1.11833	1498	3	Intergenic lncRNA
MSTRG.13462.1	3.57833	5.38167	2569	3	Intergenic lncRNA
MSTRG.13467.2	3.76	4.41	3590	2	Bidirectional lncRNA
MSTRG.135.1	1.24	1.36167	2063	2	Intergenic lncRNA
MSTRG.1358.11	0.00833333	0.0116667	8422	2	Intergenic lncRNA
MSTRG.1358.12	0.155	0.015	6007	2	Intergenic lncRNA
MSTRG.1358.13	0.0383333	0.00833333	6324	2	Intergenic lncRNA
MSTRG.1358.7	0.846667	1.075	50201	3	Intergenic lncRNA
MSTRG.1358.8	0.73	0.77	28714	3	Intergenic lncRNA
MSTRG.1358.9	2.085	2.345	37705	2	Intergenic lncRNA
MSTRG.13582.1	1.2	1.27167	13673	2	Intergenic lncRNA
MSTRG.13588.2	0.581667	0.691667	2363	3	Sense lncRNA
MSTRG.13596.4	1.02167	1.71333	852	2	Sense lncRNA
MSTRG.13596.5	0.456667	0.421667	1331	2	Sense lncRNA
MSTRG.13609.8	0.211667	0.275	238	2	Sense lncRNA
MSTRG.13621.5	0.71	0.706667	20764	2	Intergenic lncRNA
MSTRG.13624.1	1.09167	0.88	959	2	Antisense lncRNA
MSTRG.13627.6	0.563333	0.711667	8603	3	Antisense lncRNA
MSTRG.13627.7	1.47	1.33	5668	2	Antisense lncRNA
MSTRG.13645.1	34.8067	36.635	2800	5	Antisense lncRNA
MSTRG.13657.2	0.731667	0.895	1049	2	Sense lncRNA
MSTRG.13682.1	4.97167	4.77833	10430	2	Intergenic lncRNA
MSTRG.13683.1	4.10667	3.89333	4170	2	Intergenic lncRNA
MSTRG.13694.2	1.75167	1.68167	6728	6	Sense lncRNA
MSTRG.13716.1	0.825	1.23333	6938	2	Intergenic lncRNA
MSTRG.13724.1	2.545	2.695	24307	2	Others
MSTRG.13729.1	0.815	0.918333	1112	2	Intergenic lncRNA
MSTRG.13737.2	0.63	0.97	4205	2	Bidirectional lncRNA
MSTRG.13750.3	1.94667	2.29833	11763	2	Intronic lncRNA
MSTRG.13751.1	1.59333	2.72	3410	7	Sense lncRNA
MSTRG.13780.1	1.61167	1.77167	4496	2	Others
MSTRG.13796.2	1.41	3.36333	1054	5	Intergenic lncRNA
MSTRG.1380.1	1.59	1.65167	8734	2	Others
MSTRG.13808.1	1.22833	1.47333	409	3	Intergenic lncRNA
MSTRG.13811.1	1.355	2.49667	2932	4	Antisense lncRNA
MSTRG.13813.1	4.60833	5.71333	2100	2	Sense lncRNA
MSTRG.13817.2	0.621667	0.686667	14192	3	Intergenic lncRNA
MSTRG.1383.2	1.12	1.24333	3069	2	Intergenic lncRNA
MSTRG.13848.1	3.81	2.83167	14668	2	Intergenic lncRNA
MSTRG.13867.1	2.90667	3.11	414	2	Intronic lncRNA
MSTRG.13883.5	2.235	2.07333	2957	2	Intergenic lncRNA
MSTRG.13887.3	2.76667	2.39833	2630	4	Sense lncRNA
MSTRG.1393.1	2.81167	2.94333	4010	2	Others
MSTRG.13931.1	0.645	0.53	1906	5	Intergenic lncRNA
MSTRG.13932.1	1.31833	1.27	4678	2	Intergenic lncRNA
MSTRG.1395.1	1.63	1.73333	17115	2	Intergenic lncRNA
MSTRG.14012.1	0.313333	0.328333	444	3	Intergenic lncRNA
MSTRG.14014.1	8.58	34.6033	326	2	Intergenic lncRNA
MSTRG.1404.1	0.226667	1.36833	278	2	Intergenic lncRNA
MSTRG.14132.2	3.5	3.69167	12148	3	Sense lncRNA
MSTRG.14139.5	6.005	4.67667	10824	6	Sense lncRNA
MSTRG.14141.3	1.68333	1.57833	1974	2	Intergenic lncRNA
MSTRG.14158.3	0.398333	0.0283333	248	2	Sense lncRNA
MSTRG.14174.1	133.462	121.308	521	4	Intergenic lncRNA
MSTRG.14175.1	4.095	3.67833	5488	2	Intergenic lncRNA
MSTRG.14195.3	523.225	580.312	560	3	Sense lncRNA
MSTRG.14201.1	0.351667	0.673333	330	3	Intergenic lncRNA
MSTRG.14201.2	0.12	0.306667	446	3	Intergenic lncRNA
MSTRG.14202.1	0.953333	3.76667	400	2	Intergenic lncRNA
MSTRG.1424.2	1.85	1.99167	1835	2	Intergenic lncRNA
MSTRG.14252.6	2.37333	2.515	12806	2	Sense lncRNA
MSTRG.14299.1	3.05	2.60833	361	2	Antisense lncRNA
MSTRG.14305.2	2.44667	3.18167	2210	7	Sense lncRNA
MSTRG.14371.8	0.571667	0.488333	3225	2	Intergenic lncRNA
MSTRG.14381.1	1.705	2.1	15808	3	Antisense lncRNA
MSTRG.14387.9	2.25833	3.49	9112	4	Intergenic lncRNA
MSTRG.14390.1	1.66333	2.48	10285	2	Intergenic lncRNA
MSTRG.14405.17	1.89667	2.37167	35371	2	Intergenic lncRNA
MSTRG.14405.18	1.97667	2.46167	7324	2	Intergenic lncRNA
MSTRG.14405.19	2.84667	3.575	20884	4	Intergenic lncRNA
MSTRG.14407.1	1.59333	1.895	43526	2	Intergenic lncRNA
MSTRG.14409.1	1.34833	1.605	19793	2	Intergenic lncRNA
MSTRG.14414.3	0.92	1.48	1004	3	Intergenic lncRNA
MSTRG.14415.1	0.826667	1.53	18120	2	Intergenic lncRNA
MSTRG.14427.1	11.145	10.0217	1060	2	Sense lncRNA
MSTRG.14454.2	1.70667	1.755	8726	4	Sense lncRNA
MSTRG.14458.1	1.47667	1.52167	22847	2	Intergenic lncRNA
MSTRG.14486.3	9.89333	16.4817	770	4	Sense lncRNA
MSTRG.1454.1	1.26833	1.23	10474	2	Intergenic lncRNA
MSTRG.14608.1	2.39833	2.48333	17808	2	Intergenic lncRNA
MSTRG.14646.1	5.60333	5.755	4571	2	Others
MSTRG.1465.3	0.256667	0.25	431	3	Intergenic lncRNA
MSTRG.14677.1	0.811667	1.77333	5582	3	Sense lncRNA
MSTRG.14724.1	2.525	2.90167	8627	3	Bidirectional lncRNA
MSTRG.14742.1	1.92667	1.67333	9763	2	Intergenic lncRNA
MSTRG.14744.1	2.08167	2.465	1871	2	Bidirectional lncRNA
MSTRG.14757.1	1.90167	2.34833	5186	2	Intergenic lncRNA
MSTRG.14762.3	1.61667	1.71833	2355	2	Sense lncRNA
MSTRG.14765.1	0.263333	0.146667	616	2	Sense lncRNA
MSTRG.14774.3	2.58667	2.88333	3210	7	Sense lncRNA
MSTRG.14776.1	1.10833	1.31333	2470	2	Antisense lncRNA
MSTRG.14790.1	5.14833	5.385	8084	2	Sense lncRNA
MSTRG.14795.3	0.755	0.67	27243	2	Intergenic lncRNA
MSTRG.14801.12	1.96667	2.32333	2289	7	Sense lncRNA
MSTRG.14801.13	2.00333	2.05833	18673	2	Intergenic lncRNA
MSTRG.14801.14	1.14833	1.30167	9248	7	Sense lncRNA
MSTRG.14801.15	1.47833	1.40167	2731	3	Sense lncRNA
MSTRG.14802.1	1.86167	1.94167	14848	2	Intergenic lncRNA
MSTRG.14803.1	1.7	1.91	7275	2	Intergenic lncRNA
MSTRG.14816.1	1.345	1.53333	4299	4	Sense lncRNA
MSTRG.14827.1	2.57833	2.62833	8597	5	Intergenic lncRNA
MSTRG.14828.1	1.81667	1.75167	53200	2	Intergenic lncRNA
MSTRG.14844.2	0.496667	0.638333	1022	2	Sense lncRNA
MSTRG.14936.1	0.695	1.85	1151	2	Others
MSTRG.14939.1	0.598333	0.601667	687	2	Intergenic lncRNA
MSTRG.14974.1	0	0.27	718	2	Intergenic lncRNA
MSTRG.14988.2	0	0.101667	234	2	Sense lncRNA
MSTRG.14988.3	0.133333	0.331667	960	2	Sense lncRNA
MSTRG.14988.4	0.83	0.791667	689	2	Sense lncRNA
MSTRG.15011.1	3.57667	2.30833	1388	2	Sense lncRNA
MSTRG.15024.1	0.618333	1.52833	4014	6	Intergenic lncRNA
MSTRG.15024.3	0.871667	2.585	953	5	Intergenic lncRNA
MSTRG.15024.4	4.23833	6.19667	3192	5	Intergenic lncRNA
MSTRG.15106.1	0.118333	0.763333	1792	2	Antisense lncRNA
MSTRG.15153.1	0.806667	2.43	47174	2	Sense lncRNA
MSTRG.15153.3	0.7	2	23642	2	Sense lncRNA
MSTRG.15154.1	0.901667	2.43167	35615	2	Intergenic lncRNA
MSTRG.15157.1	1.08167	1.67167	2589	4	Antisense lncRNA
MSTRG.15164.5	4.77167	4.77	9111	6	Antisense lncRNA
MSTRG.15193.1	0.996667	0.671667	651	2	Intergenic lncRNA
MSTRG.15202.1	0.831667	3.845	7704	2	Intergenic lncRNA
MSTRG.15213.1	1.28667	1.40333	6982	2	Antisense lncRNA
MSTRG.15217.1	0	0.0283333	257	2	Intergenic lncRNA
MSTRG.15229.1	0.196667	0.113333	2081	5	Sense lncRNA
MSTRG.15254.1	3.62833	2.78833	2813	2	Others
MSTRG.15284.2	8.79833	8.5	5834	6	Sense lncRNA
MSTRG.15295.1	1.26167	0.596667	853	2	Others
MSTRG.15309.2	2.52167	1.63667	3372	4	Sense lncRNA
MSTRG.1531.8	2.05	2.35833	20400	2	Sense lncRNA
MSTRG.1533.4	2.08333	1.81167	2498	3	Sense lncRNA
MSTRG.15341.3	1.52	1.67	4053	2	Sense lncRNA
MSTRG.15342.1	1.12	1.025	2284	3	Intergenic lncRNA
MSTRG.15370.1	1.95	1.9	10913	2	Intergenic lncRNA
MSTRG.15419.2	0.393333	0.368333	1057	2	Intergenic lncRNA
MSTRG.1542.1	3.97167	15.0033	5584	2	Intergenic lncRNA
MSTRG.15427.3	0.798333	0.498333	2461	2	Intergenic lncRNA
MSTRG.15467.1	1.72	2.215	44368	2	Intergenic lncRNA
MSTRG.15467.2	0.00333333	0.00666667	28438	2	Intergenic lncRNA
MSTRG.15467.5	0.373333	0.413333	3825	2	Intergenic lncRNA
MSTRG.15467.6	1.10833	1.26833	12597	2	Intergenic lncRNA
MSTRG.1547.2	3.16833	3.715	2948	2	Sense lncRNA
MSTRG.15470.1	1.56667	1.95667	15658	2	Intergenic lncRNA
MSTRG.15485.1	1.90167	1.76	52166	2	Others
MSTRG.15485.2	0.531667	0.526667	8204	3	Intergenic lncRNA
MSTRG.15494.1	2.10833	2.68667	3589	2	Sense lncRNA
MSTRG.15521.1	0.736667	0.99	3295	3	Intergenic lncRNA
MSTRG.15524.1	1.56	1.32667	4664	2	Intergenic lncRNA
MSTRG.15531.1	0.928333	1.05167	946	2	Intergenic lncRNA
MSTRG.15542.1	0.751667	1.06	2807	2	Intergenic lncRNA
MSTRG.15545.7	1.81833	1.8	20311	2	Sense lncRNA
MSTRG.15642.3	0.603333	0.318333	2123	2	Sense lncRNA
MSTRG.15683.1	2.195	2.44167	1063	2	Sense lncRNA
MSTRG.15753.1	1.7	0.711667	342	2	Intergenic lncRNA
MSTRG.15781.1	1.36167	1.40833	1510	2	Intergenic lncRNA
MSTRG.15784.8	1.87	1.71167	866	4	Sense lncRNA
MSTRG.15787.6	0.22	0.196667	5735	3	Intergenic lncRNA
MSTRG.15841.1	1.48	1.50833	3286	2	Intergenic lncRNA
MSTRG.15845.3	1.31667	1.235	2004	3	Sense lncRNA
MSTRG.15872.6	0.47	0.648333	24163	3	Sense lncRNA
MSTRG.15876.8	0.475	0.381667	1581	2	Sense lncRNA
MSTRG.15904.2	3.14333	3.96667	1210	2	Sense lncRNA
MSTRG.1591.1	1.39667	1.11667	1221	2	Intergenic lncRNA
MSTRG.1596.1	1.81833	2.565	8478	2	Intergenic lncRNA
MSTRG.15968.1	0.791667	1.005	2970	4	Sense lncRNA
MSTRG.16005.1	1.885	2.37833	2254	3	Antisense lncRNA
MSTRG.16017.1	1.75333	2.6	1856	2	Intergenic lncRNA
MSTRG.16018.1	0.983333	1.79333	29857	2	Intergenic lncRNA
MSTRG.16043.2	1.85167	1.92	1640	5	Sense lncRNA
MSTRG.1606.1	2.45667	3.13833	1898	3	Intergenic lncRNA
MSTRG.16070.2	2.50167	2.02	2039	5	Sense lncRNA
MSTRG.16085.1	1.65333	1.33667	2408	2	Intergenic lncRNA
MSTRG.16086.1	1.09	1.165	1886	2	Intergenic lncRNA
MSTRG.16088.1	0.411667	1.38333	1261	2	Others
MSTRG.16123.2	1.945	2.47667	1141	2	Sense lncRNA
MSTRG.16144.3	2.77833	2.35333	1622	2	Others
MSTRG.16154.1	0.971667	1.02833	6805	5	Antisense lncRNA
MSTRG.16187.1	1.22	1.39	3364	5	Sense lncRNA
MSTRG.16188.1	3.19333	2.94333	8364	3	Antisense lncRNA
MSTRG.16204.1	2.45	2.72167	2932	3	Intergenic lncRNA
MSTRG.16206.1	0.726667	1.16167	5724	2	Intergenic lncRNA
MSTRG.16208.4	2.14667	2.98833	1069	2	Sense lncRNA
MSTRG.16209.1	0.675	0.675	421	2	Bidirectional lncRNA
MSTRG.1621.1	2.46333	2.69667	13780	2	Intergenic lncRNA
MSTRG.16219.2	1.595	1.98	1079	4	Antisense lncRNA
MSTRG.16220.2	0.691667	1.75667	2516	3	Antisense lncRNA
MSTRG.16220.3	0.783333	1.36833	2020	3	Antisense lncRNA
MSTRG.16221.1	1.41833	1.55667	3043	2	Antisense lncRNA
MSTRG.16222.2	0.973333	1.05667	1355	10	Sense lncRNA
MSTRG.16224.2	3.87833	3.37833	677	2	Intergenic lncRNA
MSTRG.16226.15	1.36	1.88167	2517	2	Sense lncRNA
MSTRG.16228.1	1.75667	2.31333	3245	2	Others
MSTRG.16261.1	1.51833	1.91833	7453	3	Sense lncRNA
MSTRG.16264.1	1.405	1.65167	3484	2	Intergenic lncRNA
MSTRG.16265.1	1.94167	1.26	4395	2	Intergenic lncRNA
MSTRG.16317.1	1.91333	2.06	8890	2	Others
MSTRG.16324.1	1.485	1.435	6995	2	Intergenic lncRNA
MSTRG.16334.1	0.463333	0.381667	2024	2	Bidirectional lncRNA
MSTRG.16359.39	4.59333	4.92	10184	2	Intergenic lncRNA
MSTRG.16361.6	1.25167	1.645	1019	2	Sense lncRNA
MSTRG.16362.1	1.13333	1.36	3738	2	Intergenic lncRNA
MSTRG.16445.3	3.75167	4.505	2391	2	Sense lncRNA
MSTRG.16467.1	2.06667	1.96833	5303	2	Antisense lncRNA
MSTRG.16527.2	1.37167	1.70833	29962	2	Others
MSTRG.16554.1	1.68667	1.99	5332	2	Antisense lncRNA
MSTRG.16555.7	1.79167	1.815	10527	2	Sense lncRNA
MSTRG.16555.8	5.485	5.63833	16865	2	Sense lncRNA
MSTRG.16557.1	2.10667	2.26667	6996	2	Intronic lncRNA
MSTRG.16558.2	1.38333	1.10833	5712	2	Intergenic lncRNA
MSTRG.16577.2	1.885	2.11833	1559	2	Sense lncRNA
MSTRG.16584.8	3.40167	3.90833	8733	2	Sense lncRNA
MSTRG.16585.1	1.97333	1.665	3581	2	Intergenic lncRNA
MSTRG.16586.1	1.65833	1.53333	8263	2	Intergenic lncRNA
MSTRG.16587.1	1.095	1.335	13337	2	Intergenic lncRNA
MSTRG.16587.2	1.655	2.07333	18583	2	Intergenic lncRNA
MSTRG.16588.1	2.645	3.255	16680	2	Intergenic lncRNA
MSTRG.16589.1	2.74833	2.83167	1104	2	Bidirectional lncRNA
MSTRG.16596.2	0.836667	0.855	3600	2	Intergenic lncRNA
MSTRG.16601.1	0.938333	1.15	921	2	Others
MSTRG.16631.10	0.921667	1.045	8257	3	Sense lncRNA
MSTRG.16673.1	0.97	1.33667	5136	2	Antisense lncRNA
MSTRG.16684.7	1.38667	2.15167	15274	2	Sense lncRNA
MSTRG.16685.1	1.08833	1.76	5390	2	Intergenic lncRNA
MSTRG.16730.8	1.77167	1.88333	20921	2	Intergenic lncRNA
MSTRG.16752.1	5.365	7.05333	2081	2	Intergenic lncRNA
MSTRG.16754.1	0.06	0.025	678	2	Sense lncRNA
MSTRG.16760.1	0.443333	0.283333	327	3	Intergenic lncRNA
MSTRG.16761.1	9.97833	10.9767	631	3	Intergenic lncRNA
MSTRG.16768.1	2.05667	1.57	371	2	Antisense lncRNA
MSTRG.16775.4	2.63667	2.53167	10571	2	Sense lncRNA
MSTRG.16778.1	2.57167	2.63667	1805	2	Antisense lncRNA
MSTRG.16779.3	1.65167	1.7	7777	2	Sense lncRNA
MSTRG.16790.4	0.02	0.0983333	2045	5	Sense lncRNA
MSTRG.1681.1	1.30167	1.76833	1317	3	Intronic lncRNA
MSTRG.16816.1	4.08	4.74833	2113	2	Antisense lncRNA
MSTRG.16816.2	0.393333	0.495	3548	2	Antisense lncRNA
MSTRG.16868.1	3.6	3.79167	413	2	Bidirectional lncRNA
MSTRG.16896.11	2.14667	2.83	21077	2	Sense lncRNA
MSTRG.16905.1	1.01	0.555	2425	3	Intergenic lncRNA
MSTRG.16911.1	1.295	1.51833	2907	2	Intergenic lncRNA
MSTRG.16940.1	1.96	2.22833	3902	3	Sense lncRNA
MSTRG.16945.1	0.896667	1.19333	11628	3	Sense lncRNA
MSTRG.16945.4	2.39333	2.93333	10280	2	Bidirectional lncRNA
MSTRG.16945.5	2.35833	1.97333	3603	2	Intergenic lncRNA
MSTRG.16946.1	1.22	1.66833	7023	2	Intergenic lncRNA
MSTRG.16957.5	1.48	1.69667	1799	3	Sense lncRNA
MSTRG.1696.1	1.165	1.50667	821	2	Others
MSTRG.16960.6	1.04	0.7	986	2	Sense lncRNA
MSTRG.16965.1	6.26833	9.21	548	2	Intergenic lncRNA
MSTRG.16968.5	0.788333	1.15167	4044	2	Sense lncRNA
MSTRG.16996.1	10.6317	11.425	4332	4	Sense lncRNA
MSTRG.1702.1	1.75833	1.41333	5704	3	Bidirectional lncRNA
MSTRG.17027.2	1.96167	1.67667	11544	2	Intergenic lncRNA
MSTRG.17027.3	6.21833	6.78	1041	2	Intergenic lncRNA
MSTRG.17030.1	1.57	1.43667	6922	3	Intergenic lncRNA
MSTRG.17030.2	0.353333	0.273333	1394	2	Intergenic lncRNA
MSTRG.17033.1	1.30667	1.245	4191	2	Intergenic lncRNA
MSTRG.17044.1	1.025	1.06	641	2	Antisense lncRNA
MSTRG.17045.5	1.37333	1.395	5072	4	Sense lncRNA
MSTRG.17056.1	0.391667	0.503333	250	2	Intronic lncRNA
MSTRG.17058.1	0.786667	0.723333	1385	4	Intergenic lncRNA
MSTRG.17058.3	6.46167	6.095	993	4	Intergenic lncRNA
MSTRG.17086.1	1.29	1.49833	7541	2	Antisense lncRNA
MSTRG.17089.1	2.735	3.365	11479	2	Bidirectional lncRNA
MSTRG.17097.2	1.92667	2.25833	2757	2	Sense lncRNA
MSTRG.17105.1	2.065	1.24667	516	2	Others
MSTRG.17179.1	1.38833	1.55333	4013	2	Intergenic lncRNA
MSTRG.17196.1	1.11333	2.20333	3536	3	Antisense lncRNA
MSTRG.17213.1	0.0183333	2.485	2797	2	Intergenic lncRNA
MSTRG.17213.2	0	1.46833	2894	3	Intergenic lncRNA
MSTRG.17267.1	1.645	1.14	2755	11	Sense lncRNA
MSTRG.17267.2	1.93	1.815	2380	12	Sense lncRNA
MSTRG.17267.5	9.885	10.975	1274	9	Sense lncRNA
MSTRG.17273.2	1.43333	0.433333	2227	2	Sense lncRNA
MSTRG.17276.1	0.256667	0.103333	4191	2	Sense lncRNA
MSTRG.17276.2	1.49	1.29333	7466	3	Sense lncRNA
MSTRG.17337.1	749.773	945.69	6752	2	Others
MSTRG.1741.2	0.416667	0.385	1402	4	Sense lncRNA
MSTRG.17442.1	0.916667	1.12333	1379	2	Others
MSTRG.17473.1	2.055	1.995	6234	2	Sense lncRNA
MSTRG.17473.2	1.44333	1.77833	1696	4	Sense lncRNA
MSTRG.17501.2	17.88	16.2183	4811	6	Sense lncRNA
MSTRG.17508.2	9.78833	15.9933	920	3	Sense lncRNA
MSTRG.17508.3	34.93	42.5883	794	3	Sense lncRNA
MSTRG.17510.1	18.635	28.1883	836	3	Intergenic lncRNA
MSTRG.17510.2	29.0933	42.8	807	2	Intergenic lncRNA
MSTRG.17511.1	6.86833	9.66	8187	2	Intergenic lncRNA
MSTRG.17511.2	6.15333	6.44833	512	2	Intergenic lncRNA
MSTRG.17539.1	2.17167	1.96833	7827	11	Intergenic lncRNA
MSTRG.17539.10	0.606667	0.993333	2444	5	Intergenic lncRNA
MSTRG.17539.11	3.05833	4.69333	7825	10	Intergenic lncRNA
MSTRG.17539.2	3.37667	3.91833	8942	11	Intergenic lncRNA
MSTRG.17539.8	10.2033	11.105	14031	3	Intergenic lncRNA
MSTRG.17552.3	4.83667	4.42333	2544	3	Sense lncRNA
MSTRG.17608.2	0	0.0783333	686	4	Sense lncRNA
MSTRG.17626.1	2.18	2.825	5035	2	Intergenic lncRNA
MSTRG.17626.2	1.54	1.69667	5031	2	Intergenic lncRNA
MSTRG.17639.2	1.215	1.38333	997	2	Sense lncRNA
MSTRG.17664.1	1.50667	1.35333	4244	5	Intergenic lncRNA
MSTRG.17715.1	4.63333	5.16167	3285	6	Sense lncRNA
MSTRG.17722.1	0.115	0.201667	293	2	Intergenic lncRNA
MSTRG.17727.3	1.03667	1.265	35283	3	Intergenic lncRNA
MSTRG.17754.1	1.925	1.975	482	2	Intergenic lncRNA
MSTRG.17770.1	2.21	2.17667	10171	2	Intergenic lncRNA
MSTRG.17773.2	1.67167	1.36333	2204	2	Intergenic lncRNA
MSTRG.17780.6	1.63333	1.37833	620	4	Sense lncRNA
MSTRG.17807.1	16.94	12.8117	685	2	Others
MSTRG.17816.1	47.8467	62.3833	3721	3	Antisense lncRNA
MSTRG.17835.1	4.62167	5.00167	8524	2	Others
MSTRG.17846.1	0.0266667	0.148333	298	2	Intergenic lncRNA
MSTRG.17856.1	1.31333	1.46667	7245	2	Intergenic lncRNA
MSTRG.17868.14	23.7367	23.5967	852	6	Sense lncRNA
MSTRG.17872.1	1.54167	2.71833	414	3	Sense lncRNA
MSTRG.17874.2	0.546667	0.753333	4025	5	Sense lncRNA
MSTRG.17903.1	1.52667	0.933333	5864	3	Intergenic lncRNA
MSTRG.17907.1	0.5	0.423333	6612	4	Intergenic lncRNA
MSTRG.17907.2	1.85667	2.395	6446	3	Intergenic lncRNA
MSTRG.17907.3	1.18	0.901667	4430	3	Intergenic lncRNA
MSTRG.17908.1	1.36	1.15	3246	2	Intergenic lncRNA
MSTRG.17908.2	1.93833	1.67667	2741	3	Intergenic lncRNA
MSTRG.17924.1	0.325	0.71	540	2	Intergenic lncRNA
MSTRG.17936.1	5.12667	5.57833	1507	2	Others
MSTRG.17968.1	0.51	0.446667	1268	2	Sense lncRNA
MSTRG.18030.1	0.03	0.1	250	2	Others
MSTRG.18035.3	2.36	2.49833	5397	4	Sense lncRNA
MSTRG.18048.1	1.59167	1.42833	2185	2	Intergenic lncRNA
MSTRG.18061.1	0.785	0.478333	5179	8	Sense lncRNA
MSTRG.18087.2	5.695	3.64	2582	4	Sense lncRNA
MSTRG.18092.1	2.455	2.58833	1220	2	Others
MSTRG.18107.1	3.91333	3.68833	795	4	Sense lncRNA
MSTRG.18124.1	36.6567	95.56	2344	2	Antisense lncRNA
MSTRG.18141.2	0.935	1.25667	1041	2	Sense lncRNA
MSTRG.18142.2	2.55333	2.715	2223	5	Intergenic lncRNA
MSTRG.18142.3	0.0183333	0.303333	580	4	Intergenic lncRNA
MSTRG.18181.1	0.0116667	0.01	681	3	Sense lncRNA
MSTRG.18195.1	1.835	2.64333	3567	3	Intergenic lncRNA
MSTRG.182.1	1659.17	1929.58	634	2	Intergenic lncRNA
MSTRG.18202.2	3.84	4.48333	6252	2	Intergenic lncRNA
MSTRG.18202.3	7.73167	8.305	4038	2	Intergenic lncRNA
MSTRG.18206.1	0	0.0383333	2066	2	Intergenic lncRNA
MSTRG.18206.3	0.958333	1.33167	1435	3	Intergenic lncRNA
MSTRG.18206.5	37.7133	40.9517	1472	2	Intergenic lncRNA
MSTRG.18215.1	0.291667	0.498333	300	2	Intergenic lncRNA
MSTRG.18217.1	0.815	0.998333	1076	4	Intergenic lncRNA
MSTRG.18244.1	2.66	1.285	504	2	Intergenic lncRNA
MSTRG.18263.5	3.335	3.37167	6423	2	Sense lncRNA
MSTRG.18263.6	0.123333	0.278333	3766	2	Sense lncRNA
MSTRG.18277.1	0.106667	0.0333333	1257	4	Sense lncRNA
MSTRG.18285.2	0.18	0	327	2	Sense lncRNA
MSTRG.18285.3	1.44	1.515	2205	6	Sense lncRNA
MSTRG.18286.8	0.685	0.818333	680	2	Sense lncRNA
MSTRG.18302.5	7.63167	8.26833	1253	5	Sense lncRNA
MSTRG.18308.1	1.81667	3.17667	1203	2	Intergenic lncRNA
MSTRG.18322.1	16.6317	5.1	2588	2	Antisense lncRNA
MSTRG.18322.2	230.557	285.497	3294	2	Antisense lncRNA
MSTRG.18322.3	0.203333	0.24	3448	2	Antisense lncRNA
MSTRG.18322.4	0.803333	1.18	3436	2	Antisense lncRNA
MSTRG.18328.1	0.468333	1.52	2704	2	Sense lncRNA
MSTRG.18328.4	1.06	1.3	3898	3	Sense lncRNA
MSTRG.18328.5	357.777	339.672	784	2	Sense lncRNA
MSTRG.18337.3	1.58	1.66167	2371	2	Sense lncRNA
MSTRG.18342.1	1.28667	1.33333	4433	2	Bidirectional lncRNA
MSTRG.18346.1	1.60167	2.18167	1196	4	Intergenic lncRNA
MSTRG.18347.1	1.285	2.055	13316	4	Intergenic lncRNA
MSTRG.18352.2	0.95	0.79	1926	3	Sense lncRNA
MSTRG.18352.3	0.99	1.00833	1637	3	Sense lncRNA
MSTRG.18357.1	0.35	0.428333	1971	3	Intergenic lncRNA
MSTRG.18357.2	3.825	8.25833	2019	2	Intergenic lncRNA
MSTRG.18357.4	2.85333	2.96	1909	3	Intergenic lncRNA
MSTRG.18357.5	4.53667	17.7933	1897	2	Intergenic lncRNA
MSTRG.18358.2	77.0867	158.408	2825	3	Antisense lncRNA
MSTRG.18358.3	165.328	189.653	3376	2	Antisense lncRNA
MSTRG.18361.1	41.2233	90.0417	2814	2	Antisense lncRNA
MSTRG.18361.2	28.0717	36.9733	4004	4	Antisense lncRNA
MSTRG.18361.3	201.71	370.923	2110	2	Antisense lncRNA
MSTRG.18361.4	342.583	434.023	1509	2	Antisense lncRNA
MSTRG.18361.6	1255.43	1423.47	432	2	Antisense lncRNA
MSTRG.18361.7	730.558	714.847	422	2	Antisense lncRNA
MSTRG.18364.1	49.5967	85.2083	1379	2	Antisense lncRNA
MSTRG.18365.1	158.032	224.917	1352	2	Antisense lncRNA
MSTRG.18365.2	20.5117	1.81333	1355	2	Antisense lncRNA
MSTRG.18377.1	2.07333	2.15	8419	5	Sense lncRNA
MSTRG.18377.2	1.25167	1.17	7886	5	Sense lncRNA
MSTRG.18387.1	16.425	14.2117	1559	2	Intergenic lncRNA
MSTRG.18387.2	13.7883	13.7083	1806	2	Intergenic lncRNA
MSTRG.18387.3	24.66	29.12	1441	2	Intergenic lncRNA
MSTRG.18387.4	244.11	330.533	2186	2	Intergenic lncRNA
MSTRG.18387.5	29.07	35.0017	1422	2	Intergenic lncRNA
MSTRG.18387.6	74.4167	49.9083	1566	2	Intergenic lncRNA
MSTRG.18387.7	443.787	506.078	2185	2	Intergenic lncRNA
MSTRG.18391.2	3233.06	4149.73	1267	2	Intergenic lncRNA
MSTRG.18455.1	1.83333	1.80333	468	3	Sense lncRNA
MSTRG.18458.1	78.3883	47.4567	3189	2	Antisense lncRNA
MSTRG.18462.1	4.96667	13.6883	254	2	Intergenic lncRNA
MSTRG.18468.1	0.148333	0.506667	1004	3	Intergenic lncRNA
MSTRG.18470.2	2.06667	2.565	15493	2	Intergenic lncRNA
MSTRG.18478.1	51.3617	72.365	429	4	Intergenic lncRNA
MSTRG.18483.1	0.255	0.283333	590	2	Intergenic lncRNA
MSTRG.18486.1	2.14667	2.16333	5419	2	Sense lncRNA
MSTRG.18495.2	6.485	7.32167	295	2	Sense lncRNA
MSTRG.18498.2	4.115	4.84667	378	2	Others
MSTRG.18505.1	56.3483	86.5017	617	2	Intergenic lncRNA
MSTRG.18505.2	0.285	0.015	359	3	Intergenic lncRNA
MSTRG.18505.3	0.878333	2.99167	804	4	Intergenic lncRNA
MSTRG.18506.1	2.71167	7.00167	277	2	Intergenic lncRNA
MSTRG.18509.1	3.96333	1.98	457	3	Others
MSTRG.18520.1	0.181667	0.0183333	483	2	Intergenic lncRNA
MSTRG.18537.1	4.31833	2.85333	2188	5	Intergenic lncRNA
MSTRG.18540.1	2.28167	1.76667	258	4	Others
MSTRG.18557.1	0.168333	0.103333	815	7	Intergenic lncRNA
MSTRG.18561.1	1.24833	1.04667	403	2	Intergenic lncRNA
MSTRG.18571.1	1.47167	1.43333	5561	2	Intergenic lncRNA
MSTRG.18579.1	1.915	1.87167	4791	2	Intergenic lncRNA
MSTRG.18582.2	1.05333	1.46	1107	2	Intergenic lncRNA
MSTRG.18584.1	0.4	0.311667	237	2	Intergenic lncRNA
MSTRG.18586.1	0.065	0.121667	393	3	Intergenic lncRNA
MSTRG.18586.2	0.193333	0.328333	504	3	Intergenic lncRNA
MSTRG.18603.1	0.0116667	0	691	3	Others
MSTRG.18607.1	1.01	0.933333	879	4	Intergenic lncRNA
MSTRG.18609.1	0.131667	0.701667	1687	3	Antisense lncRNA
MSTRG.18609.2	4.465	7.52833	1801	2	Antisense lncRNA
MSTRG.18612.2	0.191667	0.236667	2092	2	Sense lncRNA
MSTRG.18612.3	1.62167	0.0716667	1480	2	Sense lncRNA
MSTRG.18613.1	44.8917	467.885	390	2	Antisense lncRNA
MSTRG.18626.1	0.103333	0.12	272	3	Intergenic lncRNA
MSTRG.18637.1	1.035	1.62	846	3	Intergenic lncRNA
MSTRG.18642.1	1.55167	4.07333	287	2	Intergenic lncRNA
MSTRG.18645.1	4.50667	3.35167	686	2	Intergenic lncRNA
MSTRG.18645.2	3.86333	6.68833	881	3	Intergenic lncRNA
MSTRG.18645.3	33.34	30.5267	609	2	Intergenic lncRNA
MSTRG.18645.4	0.233333	0.385	1144	3	Intergenic lncRNA
MSTRG.18648.1	0.241667	0.205	708	4	Intergenic lncRNA
MSTRG.18648.2	0	0.251667	225	2	Intergenic lncRNA
MSTRG.18651.1	0.308333	0.355	869	2	Intergenic lncRNA
MSTRG.18653.1	1.685	2.395	1355	5	Intronic lncRNA
MSTRG.18653.3	0.0933333	1.87333	718	4	Sense lncRNA
MSTRG.18653.4	0.511667	0.575	664	4	Sense lncRNA
MSTRG.18653.5	0.03	0.0516667	994	5	Sense lncRNA
MSTRG.18653.6	22.635	53.485	390	3	Sense lncRNA
MSTRG.18653.7	7.95333	22.9717	526	2	Intronic lncRNA
MSTRG.18657.1	0.696667	0.993333	523	2	Intergenic lncRNA
MSTRG.18663.1	0.0233333	0.0433333	487	2	Antisense lncRNA
MSTRG.18669.1	0.545	0.6	688	2	Intergenic lncRNA
MSTRG.18669.2	8.67	6.45333	1476	5	Intergenic lncRNA
MSTRG.18669.3	11.905	9.94667	632	4	Intergenic lncRNA
MSTRG.18669.4	0.0433333	0.503333	383	3	Intergenic lncRNA
MSTRG.18670.1	27.0033	36.9867	1151	4	Intergenic lncRNA
MSTRG.18670.2	34.3967	38.6	1651	4	Intergenic lncRNA
MSTRG.18670.3	10.38	6.90833	362	2	Intergenic lncRNA
MSTRG.18670.4	65.2533	86.8017	536	2	Intergenic lncRNA
MSTRG.18675.1	739.385	488.823	1669	2	Antisense lncRNA
MSTRG.18688.1	0.241667	1.77833	727	2	Intergenic lncRNA
MSTRG.18693.1	3.53	12.2517	292	2	Intergenic lncRNA
MSTRG.18696.1	1.655	1.74333	636	5	Others
MSTRG.18696.2	0.343333	1.685	743	3	Others
MSTRG.18696.3	18.0917	45.62	569	3	Intergenic lncRNA
MSTRG.18697.1	3.995	5.74	726	2	Sense lncRNA
MSTRG.18697.3	5.115	7.69833	322	2	Sense lncRNA
MSTRG.18705.1	0.431667	0.681667	1229	2	Intergenic lncRNA
MSTRG.18711.2	5.17	7.06833	3838	4	Sense lncRNA
MSTRG.18712.1	0.321667	0.545	264	2	Intergenic lncRNA
MSTRG.18719.3	0.258333	0.316667	1304	4	Intergenic lncRNA
MSTRG.18723.1	14.805	28.1617	352	2	Intergenic lncRNA
MSTRG.18723.2	1.9	0.613333	446	3	Intergenic lncRNA
MSTRG.18723.3	0.236667	0.025	477	2	Intergenic lncRNA
MSTRG.18723.4	0.523333	0.42	346	3	Intergenic lncRNA
MSTRG.18724.2	37.3983	37.4033	623	2	Intergenic lncRNA
MSTRG.18724.3	2.31333	9.07	457	3	Intergenic lncRNA
MSTRG.18724.4	4.48833	5.645	341	3	Intergenic lncRNA
MSTRG.18727.1	0.0216667	0	639	2	Intergenic lncRNA
MSTRG.18734.1	1.68667	1.26167	4309	2	Intergenic lncRNA
MSTRG.18735.1	3.39333	2.79667	1998	2	Intergenic lncRNA
MSTRG.18739.2	6.39833	4.93	1057	2	Intergenic lncRNA
MSTRG.18740.1	19.0333	17.2417	1054	5	Intergenic lncRNA
MSTRG.18740.2	24.8133	50.8183	693	3	Intergenic lncRNA
MSTRG.18740.3	5.96333	6.13333	612	4	Intergenic lncRNA
MSTRG.18740.4	19.6417	46.3167	636	5	Intergenic lncRNA
MSTRG.18740.5	0.135	0.28	455	4	Intergenic lncRNA
MSTRG.18740.6	72.9983	128.577	554	2	Intergenic lncRNA
MSTRG.18744.1	0.458333	0.705	523	2	Intergenic lncRNA
MSTRG.18744.2	0.0783333	0.288333	655	2	Intergenic lncRNA
MSTRG.18752.1	12.9	13.4233	976	2	Antisense lncRNA
MSTRG.18756.2	0.553333	0.515	545	4	Sense lncRNA
MSTRG.18759.1	1.78167	1.74333	717	2	Antisense lncRNA
MSTRG.18759.3	2.21333	5.15	3605	2	Antisense lncRNA
MSTRG.18759.4	7.515	20.32	3376	2	Antisense lncRNA
MSTRG.18780.1	0.245	0.726667	1445	2	Intergenic lncRNA
MSTRG.18783.1	0.865	1.54167	3729	2	Intergenic lncRNA
MSTRG.18789.1	0.253333	0.0833333	542	2	Intergenic lncRNA
MSTRG.1879.1	4.015	4.66167	3949	3	Intergenic lncRNA
MSTRG.18798.1	0.153333	0.99	2114	2	Intergenic lncRNA
MSTRG.18798.2	0.0366667	0.16	2100	2	Intergenic lncRNA
MSTRG.18798.3	4.08833	7.96	1932	3	Intergenic lncRNA
MSTRG.18798.4	1.59333	0.643333	1933	2	Intergenic lncRNA
MSTRG.18799.1	2.59667	3.79	2948	3	Intergenic lncRNA
MSTRG.18806.1	10.1183	10.2617	2761	3	Intergenic lncRNA
MSTRG.18809.1	0.676667	1.99167	758	2	Antisense lncRNA
MSTRG.18810.1	10.055	11.4967	3906	3	Antisense lncRNA
MSTRG.18810.2	0.146667	0.793333	2446	2	Antisense lncRNA
MSTRG.18810.3	100.26	22.195	670	3	Antisense lncRNA
MSTRG.18810.4	62.83	71.1883	3136	4	Antisense lncRNA
MSTRG.18814.1	1.85333	1.275	1100	2	Intergenic lncRNA
MSTRG.18814.2	0.436667	0.686667	1004	2	Intergenic lncRNA
MSTRG.18816.1	0.426667	0.561667	279	2	Intergenic lncRNA
MSTRG.18827.1	0.508333	2.34333	256	2	Intergenic lncRNA
MSTRG.18844.1	0.946667	0.833333	3946	2	Intergenic lncRNA
MSTRG.18858.1	9.97167	18.3983	1392	4	Intergenic lncRNA
MSTRG.18858.10	0.155	0.806667	606	3	Intergenic lncRNA
MSTRG.18858.3	0.0283333	0.11	1091	5	Intergenic lncRNA
MSTRG.18858.4	0.585	0.85	823	4	Intergenic lncRNA
MSTRG.18858.5	7.90167	41.9117	869	4	Intergenic lncRNA
MSTRG.18858.7	5.70667	3.24833	1335	3	Intergenic lncRNA
MSTRG.18858.8	1.75333	2.06167	691	3	Intergenic lncRNA
MSTRG.18858.9	6.06333	15.9933	565	3	Intergenic lncRNA
MSTRG.18871.2	2.88833	3.11	3124	6	Sense lncRNA
MSTRG.18878.3	1.51167	1.44833	2056	3	Intergenic lncRNA
MSTRG.18892.1	0.256667	0.328333	607	3	Others
MSTRG.18898.1	1.88833	2.17667	2342	5	Intergenic lncRNA
MSTRG.18898.2	0.171667	0.0516667	513	5	Intergenic lncRNA
MSTRG.190.4	2.26167	2.26167	1944	6	Sense lncRNA
MSTRG.1949.2	3.07667	4.14	29198	2	Intergenic lncRNA
MSTRG.1950.3	0.128333	0.0433333	1670	2	Sense lncRNA
MSTRG.1956.13	1.85333	2.14667	6733	2	Sense lncRNA
MSTRG.1979.2	0	0.0533333	427	2	Intergenic lncRNA
MSTRG.199.1	5.35667	4.70167	24125	4	Sense lncRNA
MSTRG.2051.2	1.20167	1.22	961	2	Sense lncRNA
MSTRG.2057.6	2.165	2.72167	1417	3	Sense lncRNA
MSTRG.2061.1	1.52167	1.85	3022	2	Intergenic lncRNA
MSTRG.2081.1	2.44833	2.115	932	3	Intergenic lncRNA
MSTRG.2087.2	0.983333	2.93167	495	2	Sense lncRNA
MSTRG.2087.3	1.55833	3.09	409	2	Sense lncRNA
MSTRG.2089.6	2.095	2.68667	16620	5	Sense lncRNA
MSTRG.210.1	4.13333	4.46167	20367	3	Sense lncRNA
MSTRG.2112.2	0.00166667	0.1	5550	2	Sense lncRNA
MSTRG.2116.1	2.26833	1.62833	290	2	Intergenic lncRNA
MSTRG.212.1	1.19667	1.57	14476	2	Others
MSTRG.2123.1	2651.51	2613.77	558	2	Intergenic lncRNA
MSTRG.2131.1	2.445	2.61	3989	2	Intergenic lncRNA
MSTRG.2155.1	0.983333	1.27833	771	3	Bidirectional lncRNA
MSTRG.2155.2	0.873333	0.781667	696	3	Bidirectional lncRNA
MSTRG.2171.1	2.12333	1.745	4650	3	Others
MSTRG.2203.3	0.915	1.04833	20775	3	Sense lncRNA
MSTRG.2206.1	1.38167	1.71667	5162	2	Intergenic lncRNA
MSTRG.2214.1	0.491667	0.306667	401	2	Sense lncRNA
MSTRG.2248.1	2.19	2.335	1426	3	Bidirectional lncRNA
MSTRG.2288.1	1.68167	1.64167	830	2	Intergenic lncRNA
MSTRG.2322.2	16.1967	16.9867	9455	2	Sense lncRNA
MSTRG.2339.3	1.25833	1.54333	834	7	Sense lncRNA
MSTRG.2363.2	685.42	852.7	362	2	Intergenic lncRNA
MSTRG.2364.1	7.62167	8.44833	1113	3	Intergenic lncRNA
MSTRG.2377.3	5.43	4.43333	1285	4	Sense lncRNA
MSTRG.2380.3	2.72833	1.99333	1638	2	Sense lncRNA
MSTRG.2382.1	62.3583	45.755	810	2	Sense lncRNA
MSTRG.2386.1	10.935	5.65667	488	2	Sense lncRNA
MSTRG.2390.1	4.02333	1.7	1026	2	Intergenic lncRNA
MSTRG.2401.1	1.48	1.585	2569	3	Intergenic lncRNA
MSTRG.2402.1	25.16	19.4483	814	3	Intergenic lncRNA
MSTRG.2423.2	1.74333	1.99	1186	3	Antisense lncRNA
MSTRG.2525.1	2.065	2.27833	22511	2	Intergenic lncRNA
MSTRG.253.3	2.28667	2.5	11491	2	Intergenic lncRNA
MSTRG.2543.1	1.26167	1.20167	2307	2	Antisense lncRNA
MSTRG.2598.8	2.465	2.84167	13179	2	Intergenic lncRNA
MSTRG.2601.1	2.12167	1.67833	6932	2	Sense lncRNA
MSTRG.2612.1	1.405	1.66333	16526	2	Others
MSTRG.2613.1	1.43833	1.62833	11888	2	Intergenic lncRNA
MSTRG.2639.1	1.96833	2.13333	5252	2	Intergenic lncRNA
MSTRG.2644.1	0.988333	0.918333	3157	2	Bidirectional lncRNA
MSTRG.2651.1	1.28833	1.29	5070	2	Intergenic lncRNA
MSTRG.2710.12	0.47	0.616667	2812	4	Sense lncRNA
MSTRG.2786.1	0.688333	1.02833	24089	9	Antisense lncRNA
MSTRG.2786.3	1.36667	2.15667	5525	11	Sense lncRNA
MSTRG.2786.4	2.32667	3.60333	21949	5	Others
MSTRG.2798.1	1.04	1.05667	1850	2	Intergenic lncRNA
MSTRG.2801.10	1.24	1.435	13084	2	Others
MSTRG.2801.11	1.84333	2.095	8693	2	Sense lncRNA
MSTRG.2827.1	2.925	3.055	12091	2	Antisense lncRNA
MSTRG.2863.1	2.51	2.79833	5033	2	Intergenic lncRNA
MSTRG.2870.1	2.18667	1.86833	13469	2	Antisense lncRNA
MSTRG.2884.3	19.0133	18.725	962	5	Sense lncRNA
MSTRG.2917.2	0.101667	0.258333	785	3	Bidirectional lncRNA
MSTRG.2941.1	1.55167	1.54167	18055	2	Intergenic lncRNA
MSTRG.2942.1	1.53167	1.47667	3453	2	Intergenic lncRNA
MSTRG.2943.6	1.295	1.21833	12191	3	Sense lncRNA
MSTRG.2944.1	2.235	2.21333	20974	2	Intergenic lncRNA
MSTRG.2967.1	0.321667	0.615	2236	2	Intergenic lncRNA
MSTRG.299.4	0	0.296667	3247	2	Antisense lncRNA
MSTRG.2995.4	0.03	0.0366667	14415	2	Intergenic lncRNA
MSTRG.2996.1	1.08167	1.145	7857	2	Intergenic lncRNA
MSTRG.2997.1	1.58	1.67833	8813	2	Intergenic lncRNA
MSTRG.300.17	0.153333	3.36	1950	2	Sense lncRNA
MSTRG.3004.1	0.888333	1.57333	1971	2	Intergenic lncRNA
MSTRG.3007.1	1.89167	2.03667	8893	2	Intergenic lncRNA
MSTRG.3008.1	1.84	1.82	4322	2	Intergenic lncRNA
MSTRG.3010.2	2.455	3.055	3061	2	Sense lncRNA
MSTRG.3015.1	1.04667	1.11167	5314	2	Intergenic lncRNA
MSTRG.3017.2	1.56333	1.48333	572	2	Others
MSTRG.3023.1	1.805	1.80833	6423	2	Intergenic lncRNA
MSTRG.3037.1	0.733333	0.788333	2247	2	Intergenic lncRNA
MSTRG.3060.1	6.27833	6.73	25210	3	Antisense lncRNA
MSTRG.3098.1	0	0.36	587	3	Others
MSTRG.3116.1	1.52	1.48333	2980	2	Others
MSTRG.3118.1	1.88833	1.54	1389	4	Sense lncRNA
MSTRG.3118.3	1.855	2.12	7079	3	Sense lncRNA
MSTRG.3118.4	0.258333	0.525	3520	3	Sense lncRNA
MSTRG.3118.5	0.0666667	0.246667	3094	3	Sense lncRNA
MSTRG.3118.6	0.365	0.0933333	3044	3	Sense lncRNA
MSTRG.3131.1	0	0.0466667	389	3	Intergenic lncRNA
MSTRG.3149.1	0.148333	1.26667	4729	2	Antisense lncRNA
MSTRG.3156.2	0	0.04	235	2	Intergenic lncRNA
MSTRG.32.1	0.443333	0.688333	2077	2	Intergenic lncRNA
MSTRG.3245.2	11.7767	12.8017	727	2	Others
MSTRG.326.1	1.79833	2.01	3087	2	Intergenic lncRNA
MSTRG.3284.1	1.38833	0.766667	2023	3	Antisense lncRNA
MSTRG.33.3	0.783333	1.13167	3521	2	Sense lncRNA
MSTRG.334.1	2.16	1.96833	7599	2	Intergenic lncRNA
MSTRG.3368.2	1.99	1.83	1910	4	Sense lncRNA
MSTRG.3368.3	1.99833	2.42167	1814	4	Sense lncRNA
MSTRG.3440.2	3.525	3.765	9236	2	Intergenic lncRNA
MSTRG.3441.4	3.285	3.41	1988	2	Sense lncRNA
MSTRG.3448.1	1.51333	1.42667	14156	3	Sense lncRNA
MSTRG.3449.1	2.46333	2.28	38640	3	Intergenic lncRNA
MSTRG.3450.14	2.28167	2.53333	3180	4	Sense lncRNA
MSTRG.3462.1	1.36333	1.47333	16298	2	Intergenic lncRNA
MSTRG.3531.1	1.49833	1.64833	6326	2	Intergenic lncRNA
MSTRG.3533.1	1.64667	1.485	4331	2	Others
MSTRG.3604.1	27.33	28.055	602	3	Others
MSTRG.3647.1	3.51	3.48667	2684	2	Antisense lncRNA
MSTRG.3673.5	0.095	0.228333	602	3	Sense lncRNA
MSTRG.3699.1	1.01667	1.28833	2271	2	Intergenic lncRNA
MSTRG.3720.1	0.868333	1.14	3578	2	Others
MSTRG.376.1	0.9	1.265	1480	2	Antisense lncRNA
MSTRG.3791.1	2.33333	3.41667	1390	3	Sense lncRNA
MSTRG.3795.1	1.26	1.58833	16580	2	Intergenic lncRNA
MSTRG.3796.1	1.09167	1.45167	6455	2	Intergenic lncRNA
MSTRG.3809.3	0.74	0.85	1797	3	Sense lncRNA
MSTRG.3953.1	0.308333	0.468333	3629	2	Others
MSTRG.4006.1	2.03667	1.515	1358	2	Antisense lncRNA
MSTRG.4011.2	0.221667	0.135	258	3	Sense lncRNA
MSTRG.403.1	6.59333	6.35667	469	7	Sense lncRNA
MSTRG.4050.2	1.89667	0.96	808	4	Sense lncRNA
MSTRG.4053.7	7.55667	8.21667	11510	2	Sense lncRNA
MSTRG.4080.4	0.998333	1.09333	3218	2	Sense lncRNA
MSTRG.4085.1	2.60167	2.59	11472	3	Antisense lncRNA
MSTRG.4088.1	2.075	2.02667	13193	2	Others
MSTRG.4089.1	0.641667	0.686667	550	2	Intergenic lncRNA
MSTRG.4120.1	5.31167	3.95333	536	2	Intergenic lncRNA
MSTRG.4121.1	12.41	12.1217	11733	2	Intergenic lncRNA
MSTRG.4124.1	1.52333	1.415	7813	2	Antisense lncRNA
MSTRG.4125.1	3.88333	3.70833	3748	2	Sense lncRNA
MSTRG.4133.1	1.72	1.77	8317	3	Sense lncRNA
MSTRG.4134.1	0.391667	0.25	436	2	Intergenic lncRNA
MSTRG.4137.1	0.576667	0.696667	3979	2	Intergenic lncRNA
MSTRG.4138.1	1.94833	2.15167	4837	3	Bidirectional lncRNA
MSTRG.4138.2	1.08	0.756667	7344	3	Bidirectional lncRNA
MSTRG.4138.3	0.931667	1.06167	5562	2	Bidirectional lncRNA
MSTRG.4143.1	12.6967	9.12333	3076	5	Sense lncRNA
MSTRG.4162.1	0.451667	0	2973	3	Sense lncRNA
MSTRG.4162.2	1.55333	1.115	3404	3	Sense lncRNA
MSTRG.4167.1	4.16	5.08333	2845	2	Antisense lncRNA
MSTRG.4173.1	0.55	0.926667	511	2	Others
MSTRG.4200.3	1.28167	1.31	1788	2	Sense lncRNA
MSTRG.4228.3	5.48833	5.465	15632	3	Sense lncRNA
MSTRG.4234.1	5.24833	4.29833	723	2	Intergenic lncRNA
MSTRG.4252.1	6.25167	7.36833	9769	2	Others
MSTRG.4261.1	1.23167	1.48	3091	2	Others
MSTRG.4262.3	0.505	0.811667	7341	8	Antisense lncRNA
MSTRG.427.1	1.62833	1.29167	2251	2	Intergenic lncRNA
MSTRG.4276.3	1.095	0.818333	4768	2	Intergenic lncRNA
MSTRG.4278.1	2.03833	2.25	23603	2	Intergenic lncRNA
MSTRG.4287.1	0.105	0.35	266	2	Others
MSTRG.4413.1	2.09333	2.38167	5421	4	Intergenic lncRNA
MSTRG.4423.2	7.60333	6.88667	1150	7	Sense lncRNA
MSTRG.4423.3	2.13	2.38667	9891	2	Sense lncRNA
MSTRG.4424.1	1.43667	1.83333	1809	2	Intergenic lncRNA
MSTRG.4438.1	0.651667	0.883333	8202	4	Sense lncRNA
MSTRG.4438.6	3.60667	3.72833	4427	3	Sense lncRNA
MSTRG.4441.1	5.51	4.79667	622	4	Intergenic lncRNA
MSTRG.4449.1	8.315	10.605	330	2	Intergenic lncRNA
MSTRG.4478.1	2.67167	3.26333	11461	2	Intergenic lncRNA
MSTRG.4479.2	1.13333	1.32167	7990	2	Bidirectional lncRNA
MSTRG.4479.3	1.07667	1.15667	5632	3	Bidirectional lncRNA
MSTRG.448.2	4.725	5.10333	575	4	Sense lncRNA
MSTRG.45.1	1.49833	0.953333	786	2	Intergenic lncRNA
MSTRG.4522.1	1.72	2	7123	2	Intergenic lncRNA
MSTRG.4566.1	2.01833	1.78333	2097	2	Intergenic lncRNA
MSTRG.4567.1	1.62667	1.58167	5924	2	Intergenic lncRNA
MSTRG.4571.10	2.47833	3.01167	19139	2	Intergenic lncRNA
MSTRG.4571.11	1.05	1.18167	9567	2	Intergenic lncRNA
MSTRG.4572.1	1.47333	1.89	1659	2	Intergenic lncRNA
MSTRG.4573.1	1.88667	2.225	12650	2	Intergenic lncRNA
MSTRG.4573.2	0.371667	0.39	4263	2	Intergenic lncRNA
MSTRG.4574.1	1.55333	1.87	13649	2	Intergenic lncRNA
MSTRG.4599.1	4.555	4.98	2895	2	Intergenic lncRNA
MSTRG.4602.1	2.17167	3.33833	902	3	Intergenic lncRNA
MSTRG.4605.3	0.243333	0.276667	1029	3	Sense lncRNA
MSTRG.4633.2	0.395	0.48	2690	3	Sense lncRNA
MSTRG.4636.1	1.565	1.22	1122	3	Others
MSTRG.4645.1	3.19667	3.44167	22992	6	Sense lncRNA
MSTRG.4659.6	10.4767	10.2083	8164	3	Sense lncRNA
MSTRG.466.1	2.895	2.905	5685	2	Intergenic lncRNA
MSTRG.4672.1	1.06333	1.375	1705	2	Intergenic lncRNA
MSTRG.4682.1	1.39833	1.04667	1174	3	Intergenic lncRNA
MSTRG.4687.1	1.81	1.74667	8024	2	Intergenic lncRNA
MSTRG.4691.3	3.01667	2.98833	30934	2	Sense lncRNA
MSTRG.4691.4	3.58833	3.875	29392	2	Intergenic lncRNA
MSTRG.4753.1	1.25333	1.35	2312	2	Intergenic lncRNA
MSTRG.4760.1	0.0566667	0.04	1087	6	Sense lncRNA
MSTRG.4760.2	0.648333	0.823333	2270	5	Sense lncRNA
MSTRG.4778.1	1.04167	1.455	6824	2	Intergenic lncRNA
MSTRG.4817.12	0.825	1.375	45105	3	Intergenic lncRNA
MSTRG.4817.13	0.186667	0.215	14355	2	Intergenic lncRNA
MSTRG.4830.3	0	0.231667	1887	2	Sense lncRNA
MSTRG.4865.1	14.9717	14.8167	2425	2	Sense lncRNA
MSTRG.4883.1	0.396667	1.13167	4908	5	Intergenic lncRNA
MSTRG.4883.2	7.00333	9.36667	8687	3	Intergenic lncRNA
MSTRG.4883.3	0.438333	0.88	5052	4	Intergenic lncRNA
MSTRG.5010.1	3.92333	7.66167	832	2	Intergenic lncRNA
MSTRG.5059.1	7.50833	8.985	2682	4	Sense lncRNA
MSTRG.507.1	1.59667	2.03167	6070	2	Intergenic lncRNA
MSTRG.5101.1	0.806667	0.666667	985	2	Intergenic lncRNA
MSTRG.5107.1	1.18167	1.135	2680	2	Antisense lncRNA
MSTRG.5124.1	2.07	2.08833	10021	2	Antisense lncRNA
MSTRG.513.21	2.03333	1.74167	3133	2	Intergenic lncRNA
MSTRG.514.1	5.08833	5.35833	10375	2	Intergenic lncRNA
MSTRG.5178.1	2.46833	3.015	22122	2	Others
MSTRG.5183.2	1.94167	2.175	2833	3	Sense lncRNA
MSTRG.5187.5	0.753333	1.06333	1393	2	Sense lncRNA
MSTRG.52.1	17.905	16.1033	2351	2	Intergenic lncRNA
MSTRG.52.4	75.985	51.6883	621	2	Sense lncRNA
MSTRG.5205.1	7.68167	8.76333	10502	2	Intergenic lncRNA
MSTRG.5223.7	1.03167	0	3150	7	Sense lncRNA
MSTRG.5223.8	0.671667	0.546667	3526	6	Sense lncRNA
MSTRG.5223.9	1.61667	2.865	3265	7	Sense lncRNA
MSTRG.5252.2	0.988333	1.29333	458	3	Sense lncRNA
MSTRG.5252.3	1.72167	2.11	325	4	Sense lncRNA
MSTRG.5315.3	1.89	2.205	8764	2	Antisense lncRNA
MSTRG.532.1	2.46333	2.79167	2166	4	Sense lncRNA
MSTRG.5323.1	2.93333	3.21167	2021	2	Antisense lncRNA
MSTRG.5339.1	2.85667	2.695	17302	3	Antisense lncRNA
MSTRG.5339.3	1.245	1.13167	847	3	Others
MSTRG.5339.4	0.738333	0.881667	14939	4	Antisense lncRNA
MSTRG.5349.2	2.45	2.83	2532	4	Antisense lncRNA
MSTRG.5361.1	1.98667	1.31833	1522	2	Intergenic lncRNA
MSTRG.5374.2	4.63	4.395	503	5	Sense lncRNA
MSTRG.5390.3	0.055	0.0483333	509	2	Others
MSTRG.5398.1	0.291667	0.36	2157	9	Antisense lncRNA
MSTRG.5398.2	0.065	0.228333	1384	6	Sense lncRNA
MSTRG.5440.1	0.531667	0.455	3149	2	Intronic lncRNA
MSTRG.5528.2	1.23667	1.94167	904	2	Antisense lncRNA
MSTRG.5554.3	1.27833	1.95167	1332	2	Sense lncRNA
MSTRG.557.1	0.966667	1.22667	2295	4	Antisense lncRNA
MSTRG.5614.3	1.89	1.84167	4544	2	Sense lncRNA
MSTRG.5677.4	1.62833	1.23667	1264	2	Sense lncRNA
MSTRG.57.1	85.5917	173.083	818	2	Intergenic lncRNA
MSTRG.5704.1	2.14833	1.97833	14522	2	Others
MSTRG.5705.1	0.168333	0.26	6161	2	Intergenic lncRNA
MSTRG.5705.2	4.12667	3.85	6101	2	Intergenic lncRNA
MSTRG.5706.1	4.17333	3.87667	10192	7	Intergenic lncRNA
MSTRG.5717.1	1.12	0.763333	460	2	Intergenic lncRNA
MSTRG.5739.1	1.56833	1.90667	9623	2	Intergenic lncRNA
MSTRG.5789.1	0.131667	0.176667	811	2	Sense lncRNA
MSTRG.5789.2	0.223333	0.28	562	2	Sense lncRNA
MSTRG.5791.2	0.416667	0.3	4317	3	Sense lncRNA
MSTRG.5791.3	1.91833	1.57833	17613	2	Sense lncRNA
MSTRG.5819.9	3.01833	3.06333	10325	2	Sense lncRNA
MSTRG.5820.1	2.43333	2.69333	2833	2	Intergenic lncRNA
MSTRG.5831.4	1.95833	1.94833	2140	4	Intergenic lncRNA
MSTRG.5922.1	2.01	2.08833	9782	2	Intergenic lncRNA
MSTRG.5925.1	7.89333	8.89	224	2	Intergenic lncRNA
MSTRG.5964.1	1.46833	1.74	13346	2	Intergenic lncRNA
MSTRG.5964.2	1.03833	1.18	1942	2	Intergenic lncRNA
MSTRG.6007.1	1.98833	2.29	6786	2	Sense lncRNA
MSTRG.6044.7	2.22667	2.59667	606	2	Sense lncRNA
MSTRG.6064.3	0	0.243333	4287	3	Intergenic lncRNA
MSTRG.6145.2	2.97167	3.26	5512	3	Sense lncRNA
MSTRG.6154.2	2.155	2.42667	2815	2	Sense lncRNA
MSTRG.6154.3	0.706667	0.731667	2249	2	Sense lncRNA
MSTRG.6155.1	1.475	1.54167	10193	2	Intergenic lncRNA
MSTRG.6156.1	1.465	1.69333	8438	2	Intergenic lncRNA
MSTRG.6157.1	1.42333	1.63833	9460	2	Intergenic lncRNA
MSTRG.6162.1	1.44833	1.85667	9330	2	Intergenic lncRNA
MSTRG.6167.6	1.36167	1.46667	10906	2	Intergenic lncRNA
MSTRG.621.6	7.89667	8.97833	3498	4	Sense lncRNA
MSTRG.6228.1	0.0533333	0	1313	4	Sense lncRNA
MSTRG.6232.6	0.118333	0.113333	3590	2	Sense lncRNA
MSTRG.6238.2	1.90333	2.02	2261	3	Sense lncRNA
MSTRG.6249.1	1.685	1.38667	14972	2	Intergenic lncRNA
MSTRG.6292.2	1.24	1.075	1772	4	Sense lncRNA
MSTRG.6307.10	0.575	0.698333	2827	2	Sense lncRNA
MSTRG.6317.8	0.791667	0.666667	1389	5	Sense lncRNA
MSTRG.6317.9	2.345	2.46	1686	5	Sense lncRNA
MSTRG.6346.11	6.03833	4.26	1001	4	Sense lncRNA
MSTRG.6351.1	0.276667	0.231667	5672	3	Intergenic lncRNA
MSTRG.6351.2	0.63	0.383333	3848	2	Intergenic lncRNA
MSTRG.6351.3	0.11	0.118333	3539	2	Intergenic lncRNA
MSTRG.6351.4	3.65667	2.565	3059	3	Intergenic lncRNA
MSTRG.6390.1	1.27667	2.05333	6533	2	Intergenic lncRNA
MSTRG.6473.4	1.8	1.935	11812	2	Others
MSTRG.6474.2	2.14333	2.48333	1647	3	Intergenic lncRNA
MSTRG.6474.3	1.455	1.62	2378	4	Intergenic lncRNA
MSTRG.6503.2	1.11833	1.44667	2701	3	Sense lncRNA
MSTRG.6532.2	1.56833	2.345	1232	5	Sense lncRNA
MSTRG.6557.1	1.58667	1.36667	2000	2	Intergenic lncRNA
MSTRG.6570.1	1.675	1.60667	43993	3	Others
MSTRG.6571.1	1.915	1.69833	14837	2	Intergenic lncRNA
MSTRG.6572.2	1.94167	1.92833	33177	2	Sense lncRNA
MSTRG.6572.3	0.773333	0.901667	23761	2	Sense lncRNA
MSTRG.6577.1	1.43167	1.305	3414	2	Intergenic lncRNA
MSTRG.6588.1	0.055	0.236667	483	2	Intergenic lncRNA
MSTRG.6592.1	6.05333	3.58	745	2	Intergenic lncRNA
MSTRG.6603.1	6.39833	4.13	3392	3	Sense lncRNA
MSTRG.6621.1	1.04667	1.56167	1719	2	Sense lncRNA
MSTRG.6626.1	1.01833	1.14167	17457	2	Intergenic lncRNA
MSTRG.6626.2	1.38167	1.43833	22470	2	Intergenic lncRNA
MSTRG.6627.1	1.15333	1.22	1016	2	Intergenic lncRNA
MSTRG.6634.1	2.31333	2.47333	25126	2	Intergenic lncRNA
MSTRG.6634.2	1.75667	1.89	28129	2	Intergenic lncRNA
MSTRG.6637.1	1.1	1.15833	4826	2	Sense lncRNA
MSTRG.664.1	2.03333	1.95667	4021	2	Others
MSTRG.6645.2	2.97	3.80167	1340	2	Sense lncRNA
MSTRG.6647.2	1.89	1.96333	594	4	Sense lncRNA
MSTRG.6682.3	1.155	0.643333	1762	2	Bidirectional lncRNA
MSTRG.6697.1	0.601667	1.09333	960	2	Intergenic lncRNA
MSTRG.67.1	2.64167	5.80333	530	3	Intergenic lncRNA
MSTRG.6712.1	1.65167	2.05333	4187	2	Bidirectional lncRNA
MSTRG.6727.1	2.35667	1.935	7705	2	Intergenic lncRNA
MSTRG.6736.3	0.868333	1.25333	23848	2	Sense lncRNA
MSTRG.6736.5	1.78	2.45667	8748	2	Sense lncRNA
MSTRG.6736.6	0.365	0.198333	46094	2	Sense lncRNA
MSTRG.6736.7	0.543333	0.913333	16777	2	Intergenic lncRNA
MSTRG.6736.8	0.371667	0.666667	33626	2	Sense lncRNA
MSTRG.6739.1	14.6617	14.8833	2654	2	Others
MSTRG.6741.2	1.10167	1.95667	1747	2	Sense lncRNA
MSTRG.6807.3	2.57833	2.60833	4531	2	Sense lncRNA
MSTRG.6832.1	2.29167	2.435	3451	3	Sense lncRNA
MSTRG.6835.1	1.55	1.83333	9229	2	Antisense lncRNA
MSTRG.6846.1	1.265	1.36167	17541	2	Intergenic lncRNA
MSTRG.685.1	0.351667	0.0466667	344	2	Intergenic lncRNA
MSTRG.686.1	1.01667	0.123333	392	2	Intergenic lncRNA
MSTRG.687.1	0.206667	0.22	266	2	Intergenic lncRNA
MSTRG.6877.1	0.696667	0.788333	2965	5	Antisense lncRNA
MSTRG.6890.1	0.43	0.226667	8084	2	Intergenic lncRNA
MSTRG.6890.2	0.625	0.816667	12401	2	Sense lncRNA
MSTRG.6890.5	1.35333	1.58333	27365	5	Sense lncRNA
MSTRG.6920.3	0.645	0.755	461	3	Bidirectional lncRNA
MSTRG.6928.1	0.741667	0.27	367	4	Intergenic lncRNA
MSTRG.6931.1	0.94	1.18	14416	2	Intergenic lncRNA
MSTRG.6939.2	0.801667	0.76	1036	3	Antisense lncRNA
MSTRG.6961.1	2.26	1.81333	802	5	Intergenic lncRNA
MSTRG.6962.1	1.22167	1.18667	895	2	Sense lncRNA
MSTRG.6965.2	0.375	1.08333	3014	4	Sense lncRNA
MSTRG.7010.1	1.285	1.19333	5141	3	Sense lncRNA
MSTRG.7029.11	1.64833	1.97	2866	2	Sense lncRNA
MSTRG.7043.4	0.0383333	0.0483333	356	2	Sense lncRNA
MSTRG.7084.1	2.19167	2.595	31685	2	Intergenic lncRNA
MSTRG.7109.1	1.07667	1.06167	1292	2	Intergenic lncRNA
MSTRG.7117.1	42748.1	48717.1	391	2	Others
MSTRG.7117.2	17.5233	18.5183	576	2	Others
MSTRG.7117.3	23.8367	31.6917	535	2	Others
MSTRG.7117.4	74.5533	77.65	626	2	Others
MSTRG.7117.5	2513.72	2654.42	570	2	Others
MSTRG.7118.1	21334.8	21290.3	486	2	Bidirectional lncRNA
MSTRG.7160.1	0	0.05	7946	4	Intergenic lncRNA
MSTRG.7160.2	2.58833	4.62333	7963	4	Intergenic lncRNA
MSTRG.7168.1	1.23333	1.51667	1940	2	Antisense lncRNA
MSTRG.7216.1	1.78333	1.69167	9321	2	Intergenic lncRNA
MSTRG.7217.1	1.615	1.63667	5664	2	Others
MSTRG.7229.1	2919.06	3574.65	3148	2	Bidirectional lncRNA
MSTRG.725.1	0.968333	1.13167	1284	2	Intergenic lncRNA
MSTRG.7274.1	0.71	0.14	378	2	Sense lncRNA
MSTRG.7274.3	0.311667	0.0383333	349	2	Sense lncRNA
MSTRG.7275.1	1.19167	0.821667	398	2	Intergenic lncRNA
MSTRG.7284.3	1.985	1.80333	917	4	Sense lncRNA
MSTRG.7284.6	1.18	1.27333	982	3	Sense lncRNA
MSTRG.7365.5	5.29667	5.17	8973	3	Sense lncRNA
MSTRG.738.1	1.59667	2.1	6590	2	Sense lncRNA
MSTRG.738.2	1.5	2.34167	1385	2	Sense lncRNA
MSTRG.7391.1	3.20833	3.15833	48448	2	Intergenic lncRNA
MSTRG.7399.5	3.78	4.03167	1203	4	Antisense lncRNA
MSTRG.7416.1	0.958333	1.08	3466	3	Others
MSTRG.7436.17	0	0.17	1138	6	Sense lncRNA
MSTRG.7436.18	2.15333	2.30333	858	6	Sense lncRNA
MSTRG.7448.2	0.556667	0.728333	1476	3	Sense lncRNA
MSTRG.7451.1	0.811667	0.651667	12910	2	Intergenic lncRNA
MSTRG.7483.1	0.85	0.535	1991	5	Sense lncRNA
MSTRG.7483.4	5.85167	5.19167	820	5	Sense lncRNA
MSTRG.7487.1	0.173333	0.585	211	2	Intergenic lncRNA
MSTRG.7489.2	1.405	1.32333	1576	4	Sense lncRNA
MSTRG.7493.1	2.80833	3.015	23565	3	Intergenic lncRNA
MSTRG.75.1	0.39	0.381667	451	2	Sense lncRNA
MSTRG.7504.1	1.73667	1.44167	716	2	Intergenic lncRNA
MSTRG.7563.1	1.12167	1.51	20454	2	Intergenic lncRNA
MSTRG.7606.8	2.42333	2.72333	2992	3	Sense lncRNA
MSTRG.7642.3	5.26833	5.045	8243	4	Sense lncRNA
MSTRG.7649.1	0.065	0.29	445	2	Intergenic lncRNA
MSTRG.7685.7	3.295	4.765	1845	7	Sense lncRNA
MSTRG.7685.8	5.3	5.38167	1836	7	Sense lncRNA
MSTRG.772.1	1.33	1.59333	2495	2	Others
MSTRG.7738.1	1.21833	0.886667	1423	2	Intergenic lncRNA
MSTRG.7738.2	0.593333	0.323333	1343	2	Intergenic lncRNA
MSTRG.776.1	2.01833	1.45333	14991	5	Sense lncRNA
MSTRG.7768.6	0.05	0.131667	691	2	Sense lncRNA
MSTRG.7785.5	0.606667	0.521667	18463	2	Intergenic lncRNA
MSTRG.7787.2	0.995	0.916667	484	2	Intergenic lncRNA
MSTRG.7811.4	3.68333	4.10833	949	3	Sense lncRNA
MSTRG.7811.5	3.87167	3.95667	13904	3	Sense lncRNA
MSTRG.7821.2	1.34	2.60667	1219	2	Sense lncRNA
MSTRG.783.1	1.85333	2.19	2130	2	Sense lncRNA
MSTRG.7831.1	0.163333	0.648333	2140	3	Antisense lncRNA
MSTRG.7832.1	0.26	0.435	467	2	Intergenic lncRNA
MSTRG.785.1	1.87333	2.01667	14635	3	Intergenic lncRNA
MSTRG.7853.1	5.695	6.58	4431	3	Sense lncRNA
MSTRG.7865.1	2.55	2.51667	18634	2	Intergenic lncRNA
MSTRG.7905.2	2.17333	2.56833	11261	2	Sense lncRNA
MSTRG.792.1	4.085	3.78833	1480	2	Bidirectional lncRNA
MSTRG.793.1	3.01667	3.30333	5395	2	Intergenic lncRNA
MSTRG.7934.1	0.725	0.513333	2382	5	Antisense lncRNA
MSTRG.7947.1	2.19	1.97833	974	2	Others
MSTRG.7951.1	1.03667	1.51333	2177	3	Sense lncRNA
MSTRG.7983.3	1.47	1.14667	2582	2	Sense lncRNA
MSTRG.801.1	0.933333	1.07	3416	2	Intergenic lncRNA
MSTRG.802.1	1.29333	1.3	1676	2	Others
MSTRG.8023.1	1.26333	1.345	4947	2	Others
MSTRG.8033.1	0.873333	1.17167	1383	3	Bidirectional lncRNA
MSTRG.8133.1	1.03667	0.95	1236	2	Intergenic lncRNA
MSTRG.8164.1	2.13167	1.98833	4408	2	Sense lncRNA
MSTRG.8274.1	3.59667	1.655	1324	2	Intergenic lncRNA
MSTRG.8275.1	6.37667	5.73333	2213	3	Others
MSTRG.8275.2	0	1.40667	1059	5	Others
MSTRG.8277.1	0.581667	0.81	2450	4	Antisense lncRNA
MSTRG.8277.2	1.95167	1.69667	1940	3	Antisense lncRNA
MSTRG.8277.3	0.981667	1.14333	1820	5	Antisense lncRNA
MSTRG.8296.1	1.41667	1.285	913	2	Intergenic lncRNA
MSTRG.8305.1	3.07333	3.16667	1084	6	Sense lncRNA
MSTRG.8314.3	2.635	2.98667	1412	3	Sense lncRNA
MSTRG.8316.1	1.41333	1.49	451	3	Antisense lncRNA
MSTRG.8368.1	1.13333	1.66833	1406	2	Antisense lncRNA
MSTRG.8372.2	2.605	2.84167	3438	3	Sense lncRNA
MSTRG.8390.1	1.465	1.37667	1268	2	Bidirectional lncRNA
MSTRG.8409.11	3.40333	4.06667	3227	2	Intergenic lncRNA
MSTRG.8434.1	2.115	2.5	15240	2	Intergenic lncRNA
MSTRG.8436.1	1.1	0.61	709	4	Intergenic lncRNA
MSTRG.8437.2	0.1	0.333333	203	2	Intergenic lncRNA
MSTRG.8451.2	0.561667	1.44333	4323	2	Sense lncRNA
MSTRG.8475.1	1.89833	1.925	21168	2	Intergenic lncRNA
MSTRG.8476.1	1.00667	1.08833	7433	2	Intergenic lncRNA
MSTRG.8482.1	1.85167	2.14833	6243	3	Antisense lncRNA
MSTRG.8485.1	0.585	0.648333	735	3	Sense lncRNA
MSTRG.8490.1	2.31833	2.14333	2093	3	Sense lncRNA
MSTRG.8524.1	1.765	2.04667	10861	2	Intergenic lncRNA
MSTRG.8526.1	0.816667	0.961667	1898	5	Antisense lncRNA
MSTRG.8537.1	1.18167	1.09	1345	2	Bidirectional lncRNA
MSTRG.8549.1	0.541667	0.903333	4527	3	Sense lncRNA
MSTRG.8579.1	4.74333	7.21167	16925	2	Intergenic lncRNA
MSTRG.8592.5	2.45	2.65333	6933	2	Sense lncRNA
MSTRG.8592.6	2.13667	2.20333	7622	2	Sense lncRNA
MSTRG.8593.1	0.408333	0.15	532	2	Intergenic lncRNA
MSTRG.8603.1	4.22333	5.25667	2105	5	Antisense lncRNA
MSTRG.8603.4	2.13333	2.43167	22846	6	Intergenic lncRNA
MSTRG.8604.1	2.98167	3.21333	9406	2	Antisense lncRNA
MSTRG.8607.1	1.18667	1.44167	14751	2	Bidirectional lncRNA
MSTRG.8627.1	0.931667	1.23333	890	2	Antisense lncRNA
MSTRG.8631.1	1.30333	1.40333	6136	2	Intergenic lncRNA
MSTRG.8632.1	2.56	2.60833	26937	2	Intergenic lncRNA
MSTRG.8660.1	0.42	0.788333	3087	2	Intergenic lncRNA
MSTRG.8674.1	0.996667	2.46167	4906	2	Intergenic lncRNA
MSTRG.8690.1	7.00333	5.77667	1236	3	Others
MSTRG.8690.4	2.80667	1.95333	10149	3	Others
MSTRG.8713.1	1.40833	1.36333	7262	3	Sense lncRNA
MSTRG.8721.1	6.375	5.61833	3172	3	Intergenic lncRNA
MSTRG.8769.1	8711.88	11416.6	280	2	Intergenic lncRNA
MSTRG.8776.1	1.35	1.87167	2461	2	Intergenic lncRNA
MSTRG.8789.2	2.99333	2.92167	3837	2	Intergenic lncRNA
MSTRG.8791.2	1.64333	1.61167	29880	3	Intergenic lncRNA
MSTRG.881.2	0.893333	1.12167	5505	5	Sense lncRNA
MSTRG.8823.1	4.88833	5.485	3626	3	Others
MSTRG.8832.4	0.888333	1.05833	9482	2	Sense lncRNA
MSTRG.8832.8	1.67333	1.80667	32444	2	Sense lncRNA
MSTRG.8832.9	1.88833	2.57333	3313	2	Sense lncRNA
MSTRG.8849.1	1.58	0.996667	511	4	Intergenic lncRNA
MSTRG.8849.2	1.54833	1.215	782	4	Intergenic lncRNA
MSTRG.8852.2	2.36	2.14167	2778	2	Antisense lncRNA
MSTRG.8871.1	1.43333	1.715	4060	2	Others
MSTRG.8905.8	0.178333	0.721667	1175	3	Sense lncRNA
MSTRG.8905.9	1.00833	1.13167	1153	3	Sense lncRNA
MSTRG.8918.1	2.88667	1.10333	591	3	Intergenic lncRNA
MSTRG.8919.1	0.926667	1.85667	3904	2	Bidirectional lncRNA
MSTRG.8932.1	1.76333	2.11333	30567	2	Others
MSTRG.8973.2	1.69833	1.59167	10253	2	Sense lncRNA
MSTRG.8976.2	3.11833	2.485	1068	2	Sense lncRNA
MSTRG.8988.6	7.55667	7.92167	688	3	Bidirectional lncRNA
MSTRG.8998.1	1.9	0.368333	388	3	Sense lncRNA
MSTRG.9004.4	0.408333	0.628333	944	2	Sense lncRNA
MSTRG.9029.2	221.843	224.048	716	5	Sense lncRNA
MSTRG.9057.1	0.541667	0.945	2561	2	Intergenic lncRNA
MSTRG.9066.1	1.43833	1.125	5711	2	Antisense lncRNA
MSTRG.9134.2	2.03333	2.20167	4219	3	Sense lncRNA
MSTRG.9134.3	2.74333	3.10167	13271	2	Antisense lncRNA
MSTRG.9141.2	4.62667	1.08333	885	3	Sense lncRNA
MSTRG.9156.1	2.83	3.78667	836	3	Others
MSTRG.9176.1	12.8333	14.1833	7334	2	Intergenic lncRNA
MSTRG.9176.3	71.03	83.8483	4647	2	Intergenic lncRNA
MSTRG.9179.6	5.74	5.14333	9478	2	Sense lncRNA
MSTRG.9189.4	0	0.045	462	2	Sense lncRNA
MSTRG.9194.2	2.24	2.34833	1376	4	Sense lncRNA
MSTRG.9194.4	0.661667	0.785	4009	4	Sense lncRNA
MSTRG.9197.1	0.396667	0.571667	4698	3	Sense lncRNA
MSTRG.9197.4	1.73	2.12667	6399	3	Sense lncRNA
MSTRG.9213.4	0.163333	0.838333	10164	4	Sense lncRNA
MSTRG.9218.1	1.36	1.10833	2691	2	Intergenic lncRNA
MSTRG.9222.1	1.58167	1.675	3714	2	Intergenic lncRNA
MSTRG.9258.1	0.56	0.095	896	3	Intergenic lncRNA
MSTRG.9278.5	2.00333	2.35167	3393	2	Sense lncRNA
MSTRG.9293.1	1.56833	1.32	1008	2	Intergenic lncRNA
MSTRG.9304.1	0.42	0.465	2480	3	Sense lncRNA
MSTRG.9312.1	9.28333	9.30833	1939	3	Sense lncRNA
MSTRG.9329.1	1.96333	2.47333	5404	2	Intergenic lncRNA
MSTRG.9333.1	1.49333	1.77833	39301	2	Intergenic lncRNA
MSTRG.9334.1	0.96	1.21833	5888	2	Intergenic lncRNA
MSTRG.9336.1	3.41333	3.94167	7237	2	Sense lncRNA
MSTRG.9404.1	1.35667	1.38667	7311	3	Bidirectional lncRNA
MSTRG.9442.1	1.065	1.23833	2248	3	Sense lncRNA
MSTRG.9449.1	1.56	1.665	19240	5	Sense lncRNA
MSTRG.945.7	0.335	0.361667	5822	3	Sense lncRNA
MSTRG.9450.1	0.266667	0.36	4053	4	Antisense lncRNA
MSTRG.9450.5	0.433333	0.545	3771	2	Antisense lncRNA
MSTRG.9469.1	2.965	2.91	2734	2	Others
MSTRG.9477.3	1.53333	1.83	2843	4	Sense lncRNA
MSTRG.9481.1	1.31167	1.9	29319	2	Intergenic lncRNA
MSTRG.9483.10	0.00333333	0.00333333	25737	3	Intergenic lncRNA
MSTRG.9483.7	3.67833	4.37667	50973	3	Intergenic lncRNA
MSTRG.9484.1	4.1	4.69	6831	2	Intergenic lncRNA
MSTRG.9538.1	2.39167	2.5	13978	2	Others
MSTRG.9547.2	3.39667	3.42167	1125	4	Sense lncRNA
MSTRG.955.3	1.73833	1.73167	6127	5	Sense lncRNA
MSTRG.9555.1	1.85167	1.84	24257	2	Intergenic lncRNA
MSTRG.9583.1	2.55167	2.615	5763	5	Sense lncRNA
MSTRG.9613.1	1.71667	2.31	6030	2	Intergenic lncRNA
MSTRG.9636.1	2.515	2.115	26105	2	Intergenic lncRNA
MSTRG.965.2	41.6667	44.44	1412	2	Intergenic lncRNA
MSTRG.965.3	41.115	37.2417	735	3	Intergenic lncRNA
MSTRG.9664.5	2.70667	2.18	1462	2	Intergenic lncRNA
MSTRG.9677.2	35.7433	30.905	4431	5	Sense lncRNA
MSTRG.9677.3	0.985	2.82	4596	5	Sense lncRNA
MSTRG.968.1	0.01	0	2819	8	Antisense lncRNA
MSTRG.968.3	0.79	0.753333	3947	5	Antisense lncRNA
MSTRG.968.4	4.60833	4.51667	4255	3	Antisense lncRNA
MSTRG.9680.1	7.16	9.57	958	2	Antisense lncRNA
MSTRG.9680.2	0.0233333	0.01	953	2	Antisense lncRNA
MSTRG.9736.1	0.678333	0.84	1554	4	Sense lncRNA
MSTRG.9736.2	5.85167	5.405	1039	4	Sense lncRNA
MSTRG.9746.1	2.19833	2.20667	16124	2	Others
MSTRG.9753.1	1.85833	2.63667	40504	2	Intergenic lncRNA
MSTRG.9758.1	0.278333	1.49167	4126	2	Intergenic lncRNA
MSTRG.9765.1	1.41	1.49667	6329	3	Sense lncRNA
MSTRG.9768.4	0.291667	0.32	1344	2	Sense lncRNA
MSTRG.9773.1	1.85	1.71833	3910	2	Intergenic lncRNA
MSTRG.9799.1	0.705	1.65667	541	2	Intergenic lncRNA
MSTRG.9808.1	0	0.166667	288	2	Intergenic lncRNA
MSTRG.9820.4	1.67667	1.95	11545	2	Sense lncRNA
MSTRG.9832.4	0.866667	0.86	898	3	Sense lncRNA
MSTRG.9862.7	2.03667	2.25167	2594	3	Sense lncRNA
MSTRG.9872.3	1.34333	1.36	4563	2	Intergenic lncRNA
MSTRG.9880.2	1.58167	2.285	1024	4	Sense lncRNA
MSTRG.9902.4	1.475	1.77333	3788	3	Sense lncRNA
MSTRG.9929.2	2.46833	2.61167	7945	2	Sense lncRNA
MSTRG.9962.5	0.04	0.0283333	874	2	Sense lncRNA
