# Supplementary material for: RNA-Seq Reveals the Roles of Long Non-Coding RNAs (lncRNAs) in Cashmere Fiber Production Performance of Cashmere Goats in China
Source: Genes (Basel). 2023 Feb 1;14(2):384. doi: 10.3390/genes14020384 (PMC9956036; doi:10.3390/genes14020384)
Supplement: Supplementary file 1 [file genes-14-00384-s001.zip › Supplementary File S2-new.xlsx]

## Sheet: up-regulated
Supplementary File S2. The up-regulated lncRNAs identified in skin tissue of Liaoning cashmere goats compared to Ziwuling black goats
LncRNA	FPKM-Liaoning cashmere goats	FPKM-Ziwuling balck goats	Fold change	Log2(Fold change)	Pvalue	Length	Exon number	Types
MSTRG.9141.2	4.62667	1.08333	4.27077	-2.0945	3.67904e-19	885	3	Sense lncRNA
MSTRG.5223.7	1.03167	0.001	1031.67	-10.0108	2.46425e-15	3150	7	Sense lncRNA
MSTRG.8274.1	3.59667	1.655	2.17321	-1.11983	2.44693e-06	1324	2	Intergenic lncRNA
MSTRG.2390.1	4.02333	1.7	2.36667	-1.24286	2.8335e-06	1026	2	Intergenic lncRNA
XR_001917125.1	36.575	14.6133	2.50285	-1.32357	4.15822e-05	1753	6	Sense lncRNA
MSTRG.18612.3	1.62167	0.0716667	22.6279	-4.50003	9.30842e-05	1480	2	Sense lncRNA
MSTRG.12739.2	4.98	2.18667	2.27744	-1.18741	0.000246095	816	5	Sense lncRNA
XR_001919242.1	0.458333	0.218333	2.09924	-1.06986	0.00239755	7103	2	Sense lncRNA
XR_310343.3	0.065	0.0316667	2.05263	-1.03747	0.00333978	8741	4	Sense lncRNA
XR_001917732.1	0.416667	0.0233333	17.8571	-4.15843	0.00360557	419	2	Sense lncRNA
MSTRG.15295.1	1.26167	0.596667	2.11453	-1.08033	0.00595545	853	2	Others
MSTRG.15753.1	1.7	0.711667	2.38876	-1.25626	0.00598649	342	2	Intergenic lncRNA
XR_310727.3	0.723333	0.27	2.67901	-1.4217	0.0065417	1147	3	Sense lncRNA
XR_001917912.1	15.0683	7.19833	2.09331	-1.06579	0.00886389	698	2	Sense lncRNA
MSTRG.9258.1	0.56	0.095	5.89474	-2.55943	0.0121281	896	3	Intergenic lncRNA
MSTRG.18322.1	16.6317	5.1	3.26111	-1.70536	0.0135925	2588	2	Antisense lncRNA
XR_001919643.1	0.0833333	0.001	83.3333	-6.38082	0.015826	1962	4	Sense lncRNA
XR_001295650.1	0.581667	0.0983333	5.91525	-2.56444	0.0160937	340	3	Sense lncRNA
XR_001919688.1	0.341667	0.155	2.2043	-1.14032	0.0180408	1007	2	Sense lncRNA
MSTRG.13445.3	0.371667	0.085	4.37255	-2.12847	0.0211099	702	4	Sense lncRNA
MSTRG.8918.1	2.88667	1.10333	2.61631	-1.38754	0.0213044	591	3	Intergenic lncRNA
MSTRG.7274.3	0.311667	0.0383333	8.13043	-3.02333	0.0224556	349	2	Sense lncRNA
XR_001917531.1	0.533333	0.138333	3.85542	-1.94689	0.023533	457	4	Sense lncRNA
MSTRG.1358.12	0.155	0.015	10.3333	-3.36923	0.0246288	6007	2	Intergenic lncRNA
XR_001918884.1	0.095	0.001	95	-6.56986	0.0258029	2533	3	Sense lncRNA
XR_001296905.2	0.128333	0.0183333	7	-2.80735	0.0269855	1223	4	Sense lncRNA
XR_001919006.1	0.241667	0.08	3.02083	-1.59495	0.0270103	868	2	Sense lncRNA
MSTRG.18810.3	100.26	22.195	4.51723	-2.17544	0.0299033	670	3	Antisense lncRNA
XR_001296945.2	0.116667	0.035	3.33333	-1.73697	0.0337331	1463	3	Sense lncRNA
XR_001918159.1	0.138333	0.025	5.53333	-2.46815	0.0403846	1137	3	Sense lncRNA
XR_001917361.1	0.745	0.26	2.86538	-1.51873	0.041987	358	2	Sense lncRNA
XR_001919746.1	0.145	0.0666667	2.175	-1.12102	0.0447291	1696	3	Sense lncRNA
XR_310809.3	0.156667	0.0316667	4.94737	-2.30666	0.0447916	590	3	Sense lncRNA
MSTRG.18509.1	3.96333	1.98	2.00168	-1.00121	0.0449183	457	3	Others
XR_001917981.1	0.155	0.0633333	2.44737	-1.29123	0.0449983	8493	4	Sense lncRNA
XR_001297079.2	0.108333	0.001	108.333	-6.75933	0.0456057	3343	10	Sense lncRNA
MSTRG.14158.3	0.398333	0.0283333	14.0588	-3.8134	0.0459626	248	2	Sense lncRNA
MSTRG.8998.1	1.9	0.368333	5.15837	-2.36692	0.0478949	388	3	Sense lncRNA

## Sheet: down-regulated
Supplementary File S2. The down-regulated lncRNAs identified in skin tissue of Liaoning cashmere goats compared to Ziwuling black goats
LncRNA	FPKM-Liaoning cashmere goats	FPKM-Ziwuling balck goats	Fold change	Log2(Fold change)	Pvalue	Length	Exon number	Types
MSTRG.17213.1	0.0183333	2.485	135.545	7.08263	1.64808e-16	2797	2	Intergenic lncRNA
XR_001296368.2	0.0816667	1.07	13.102	3.71172	1.90625e-08	1471	2	Sense lncRNA
MSTRG.17213.2	0.001	1.46833	1468.33	10.52	2.6215e-07	2894	3	Intergenic lncRNA
MSTRG.18609.1	0.131667	0.701667	5.32911	2.4139	3.19888e-07	1687	3	Antisense lncRNA
MSTRG.14014.1	8.58	34.6033	4.03302	2.01186	6.4545e-07	326	2	Intergenic lncRNA
MSTRG.18613.1	44.8917	467.885	10.4225	3.38163	1.04115e-06	390	2	Antisense lncRNA
MSTRG.15202.1	0.831667	3.845	4.62325	2.20891	1.66489e-06	7704	2	Intergenic lncRNA
MSTRG.3149.1	0.148333	1.26667	8.53933	3.09412	2.03693e-06	4729	2	Antisense lncRNA
MSTRG.9213.4	0.163333	0.838333	5.13265	2.3597	5.93882e-06	10164	4	Sense lncRNA
MSTRG.15153.3	0.7	2	2.85714	1.51457	1.8471e-05	23642	2	Sense lncRNA
MSTRG.13442.1	0.005	0.73	146	7.18982	2.00672e-05	1465	2	Intergenic lncRNA
MSTRG.12234.1	0.6	1.40833	2.34722	1.23095	6.58058e-05	1934	2	Intergenic lncRNA
MSTRG.9758.1	0.278333	1.49167	5.35928	2.42204	7.15996e-05	4126	2	Intergenic lncRNA
MSTRG.10536.1	0.0883333	0.675	7.64151	2.93386	0.000185345	6978	2	Antisense lncRNA
MSTRG.300.17	0.153333	3.36	21.913	4.45372	0.000226833	1950	2	Sense lncRNA
MSTRG.15153.1	0.806667	2.43	3.0124	1.59091	0.000278402	47174	2	Sense lncRNA
MSTRG.13199.6	0.421667	0.865	2.05138	1.0366	0.000485764	2151	2	Others
XR_001919950.1	1.10167	2.24833	2.04085	1.02917	0.000604443	2444	2	Sense lncRNA
MSTRG.15154.1	0.901667	2.43167	2.69686	1.43128	0.000628507	35615	2	Intergenic lncRNA
MSTRG.12523.1	0.0633333	0.591667	9.34211	3.22375	0.000721328	1587	2	Intergenic lncRNA
MSTRG.18361.1	41.2233	90.0417	2.18424	1.12713	0.000766922	2814	2	Antisense lncRNA
MSTRG.4883.1	0.396667	1.13167	2.85294	1.51245	0.000842804	4908	5	Intergenic lncRNA
MSTRG.16088.1	0.411667	1.38333	3.36032	1.7486	0.000953745	1261	2	Others
XR_001917608.1	0.00333333	0.0466667	14	3.80735	0.00100909	3975	4	Sense lncRNA
XR_001917956.1	0.0266667	0.56	21	4.39232	0.00124596	875	2	Sense lncRNA
XR_310385.3	0.0133333	0.151667	11.375	3.50779	0.00142163	1955	10	Sense lncRNA
MSTRG.18124.1	36.6567	95.56	2.60689	1.38233	0.00164604	2344	2	Antisense lncRNA
XR_001296597.2	0.001	0.178333	178.333	7.47843	0.00176312	721	3	Sense lncRNA
XR_001920000.1	0.001	0.171667	171.667	7.42347	0.00213683	2151	3	Sense lncRNA
XR_001919128.1	0.331667	0.951667	2.86935	1.52072	0.00228807	1456	3	Sense lncRNA
MSTRG.18328.1	0.468333	1.52	3.24555	1.69846	0.00232794	2704	2	Sense lncRNA
MSTRG.18858.10	0.155	0.806667	5.2043	2.3797	0.00302711	606	3	Intergenic lncRNA
MSTRG.10682.1	0.001	0.595	595	9.21675	0.00325371	658	2	Intergenic lncRNA
MSTRG.14677.1	0.811667	1.77333	2.1848	1.1275	0.00329127	5582	3	Sense lncRNA
MSTRG.4883.3	0.438333	0.88	2.0076	1.00548	0.00331119	5052	4	Intergenic lncRNA
XR_001917945.1	1.025	2.395	2.33659	1.2244	0.00347764	2291	6	Sense lncRNA
XR_001917949.1	0.133333	0.001	0.0075	-7.05889	0.00347839	4868	4	Sense lncRNA
MSTRG.18696.3	18.0917	45.62	2.5216	1.33434	0.00367926	569	3	Intergenic lncRNA
MSTRG.15106.1	0.118333	0.763333	6.4507	2.68946	0.00390206	1792	2	Antisense lncRNA
MSTRG.18653.7	7.95333	22.9717	2.88831	1.53022	0.005296	526	2	Intronic lncRNA
XR_001919142.1	0.438333	1.00667	2.29658	1.19949	0.00559004	1245	3	Sense lncRNA
XR_001917738.1	0.55	1.17	2.12727	1.08901	0.00699581	993	5	Sense lncRNA
MSTRG.7831.1	0.163333	0.648333	3.96939	1.98892	0.00735072	2140	3	Antisense lncRNA
XR_001918437.1	0.773333	1.83167	2.36853	1.24399	0.00844793	735	4	Sense lncRNA
XR_001919865.1	0.0766667	0.323333	4.21739	2.07635	0.00849707	1355	3	Sense lncRNA
MSTRG.1542.1	3.97167	15.0033	3.77759	1.91747	0.0086969	5584	2	Intergenic lncRNA
MSTRG.18653.3	0.0933333	1.87333	20.0714	4.32707	0.00900134	718	4	Sense lncRNA
MSTRG.13796.2	1.41	3.36333	2.38534	1.2542	0.00933813	1054	5	Intergenic lncRNA
MSTRG.2087.2	0.983333	2.93167	2.98136	1.57597	0.00996037	495	2	Sense lncRNA
MSTRG.14936.1	0.695	1.85	2.66187	1.41244	0.0117747	1151	2	Others
XR_001919129.1	0.0133333	0.15	11.25	3.49185	0.0133042	3561	4	Sense lncRNA
XR_001919204.1	0.115	0.528333	4.5942	2.19981	0.0135796	650	2	Sense lncRNA
MSTRG.6965.2	0.375	1.08333	2.88889	1.53051	0.0136653	3014	4	Sense lncRNA
MSTRG.8674.1	0.996667	2.46167	2.4699	1.30445	0.0154495	4906	2	Intergenic lncRNA
XR_001297099.2	0.001	0.101667	101.667	6.6677	0.015809	3907	8	Sense lncRNA
XR_001917681.1	0.361667	0.96	2.65438	1.40837	0.0161199	1748	9	Sense lncRNA
XR_001917727.1	0.45	1.00167	2.22593	1.15441	0.0166731	809	3	Sense lncRNA
XR_001919631.1	0.253333	0.985	3.88816	1.95909	0.0177489	2050	5	Sense lncRNA
MSTRG.6064.3	0.001	0.243333	243.333	7.92679	0.0183152	4287	3	Intergenic lncRNA
XR_001918384.1	0.0166667	0.138333	8.3	3.05311	0.0210351	1944	5	Sense lncRNA
XR_311060.3	0.178333	0.396667	2.2243	1.15335	0.0214179	1702	6	Sense lncRNA
MSTRG.299.4	0.001	0.296667	296.667	8.2127	0.0216283	3247	2	Antisense lncRNA
XR_001296036.2	0.475	0.963333	2.02807	1.02011	0.0234798	727	2	Sense lncRNA
XR_001917043.1	0.0533333	0.16	3	1.58496	0.024376	3032	3	Sense lncRNA
XR_001295750.2	0.01	0.133333	13.3333	3.73697	0.024687	664	4	Sense lncRNA
MSTRG.18462.1	4.96667	13.6883	2.75604	1.4626	0.0251841	254	2	Intergenic lncRNA
MSTRG.57.1	85.5917	173.083	2.0222	1.01592	0.0256823	818	2	Intergenic lncRNA
MSTRG.18693.1	3.53	12.2517	3.47073	1.79524	0.0259112	292	2	Intergenic lncRNA
MSTRG.1404.1	0.226667	1.36833	6.03676	2.59378	0.0259235	278	2	Intergenic lncRNA
MSTRG.18759.3	2.21333	5.15	2.32681	1.21835	0.0270828	3605	2	Antisense lncRNA
MSTRG.18357.2	3.825	8.25833	2.15904	1.11039	0.0284753	2019	2	Intergenic lncRNA
XR_001919969.1	0.0916667	0.238333	2.6	1.37851	0.0313408	1549	9	Sense lncRNA
XR_001295939.2	0.045	0.271667	6.03704	2.59384	0.0314544	480	3	Sense lncRNA
MSTRG.18810.2	0.146667	0.793333	5.40909	2.43539	0.0320835	2446	2	Antisense lncRNA
XR_001295608.2	0.413333	0.908333	2.19758	1.13592	0.0331869	1023	3	Sense lncRNA
XR_001297346.2	0.055	0.218333	3.9697	1.98903	0.0337219	6412	6	Sense lncRNA
XR_001919968.1	0.143333	0.365	2.54651	1.34852	0.034683	936	6	Sense lncRNA
XR_001917830.1	0.0416667	0.166667	4	2	0.0353502	1626	4	Sense lncRNA
XR_001919073.1	0.001	0.136667	136.667	7.09452	0.0393818	652	3	Sense lncRNA
MSTRG.18505.3	0.878333	2.99167	3.40607	1.76811	0.0405271	804	4	Intergenic lncRNA
XR_001917931.1	0.0183333	0.181667	9.90909	3.30875	0.0412615	928	2	Sense lncRNA
XR_001919225.1	0.04	0.225	5.625	2.49185	0.0447281	1226	3	Sense lncRNA
MSTRG.18740.4	19.6417	46.3167	2.35808	1.23761	0.0460657	636	5	Intergenic lncRNA
XR_001918501.1	0.0366667	0.14	3.81818	1.93289	0.0466021	1158	3	Sense lncRNA
XR_001919610.1	0.0666667	0.201667	3.025	1.59694	0.046664	2361	3	Sense lncRNA
XR_001919864.1	0.16	0.376667	2.35417	1.23522	0.0469045	1420	4	Sense lncRNA
XR_001919244.1	0.00833333	0.04	4.8	2.26303	0.0477554	3515	3	Sense lncRNA
XR_001919598.1	0.14	0.475	3.39286	1.7625	0.0483364	718	3	Sense lncRNA
XR_001919596.1	0.0766667	0.233333	3.04348	1.60572	0.0489202	2376	2	Sense lncRNA
XR_001917808.1	0.386667	0.873333	2.25862	1.17544	0.0495498	1782	4	Sense lncRNA
MSTRG.8919.1	0.926667	1.85667	2.0036	1.00259	0.0497544	3904	2	Bidirectional lncRNA
