# Supplementary material for: RNA-Seq Reveals the Roles of Long Non-Coding RNAs (lncRNAs) in Cashmere Fiber Production Performance of Cashmere Goats in China
Source: Genes (Basel). 2023 Feb 1;14(2):384. doi: 10.3390/genes14020384 (PMC9956036; doi:10.3390/genes14020384)
Supplement: Supplementary file 1 [file genes-14-00384-s001.zip › Supplementary File S3-new.xlsx]

## Sheet: Cis target genes
Supplementary File S3. The cis target genes of differentially expressed lncRNAs predicted
LncRNA	Chromosome location of lncRNA	Genomic start _lncRNA1	Genomic end _lncRNA2	Strand_lncRNA3	Cis target gene ID	Cis target gene name	Genomic start of cis target gene4	Genomic end of cis target gene5	Strand of cis target gene6	Up/Down_Stream7	Distance from lncRNA to cis target gene
MSTRG.2087.2	NC_030810.1	72209754	72210817	+	ncbi_102182748	TM56	72144103	72208008	+	Downstream	1745
MSTRG.14677.1	NC_030829.1	56887163	56909204	-	ncbi_108633348	TIMP4	56918847	56930243	+	Upstream	9642
1The starting position of lncRNA on goat genome.
2The end position of lncRNA on goat genome.
3The strand where lncRNA located. "+" represents the forward strand, while "-" represents the reverse strand.
4The starting position of cis target gene of lncRNA on goat genome.
5The end position of cis target gene of lncRNA on goat genome.
6The strand where cis target gene located. "+" represents the forward strand, while "-" represents reverse strand.
7The genome position of lncRNAs relative to their cis target gene.

## Sheet: Trans target genes
Supplementary File S3. The trans target genes of differentially expressed lncRNAs predicted
LncRNA	Trans target gene ID	Trans target gene name	Pearson correlation in expression between lncRNA and its trans target gene	P value
MSTRG.13442.1	MSTRG.12407	CFDP2	0.971283	1.46581e-07
MSTRG.3149.1	MSTRG.12407	CFDP2	0.96748	2.71206e-07
MSTRG.9213.4	MSTRG.12407	CFDP2	0.975612	6.52263e-08
MSTRG.9213.4	MSTRG.16442	EEF1A1	0.957355	1.03384e-06
MSTRG.13442.1	MSTRG.2087	--	0.9671	2.87251e-07
MSTRG.3149.1	MSTRG.2087	--	0.961044	6.6175e-07
MSTRG.9213.4	MSTRG.2087	--	0.97905	3.06849e-08
MSTRG.9141.2	ncbi_100860915	ASIP	0.965554	3.60455e-07
MSTRG.3149.1	ncbi_100861309	PPARG	0.968273	2.40034e-07
MSTRG.9213.4	ncbi_100861309	PPARG	0.956367	1.15742e-06
MSTRG.17213.1	ncbi_100861390	TYRP1	0.968253	2.40776e-07
MSTRG.15153.3	ncbi_102168854	HIF3A	0.951291	1.98937e-06
MSTRG.10536.1	ncbi_102170588	LOC102170588	0.986552	3.38717e-09
MSTRG.13442.1	ncbi_102170588	LOC102170588	0.972583	1.16517e-07
MSTRG.13442.1	ncbi_102170661	PANK1	0.978515	3.47807e-08
MSTRG.3149.1	ncbi_102170661	PANK1	0.979084	3.0442e-08
MSTRG.9213.4	ncbi_102170661	PANK1	0.983844	8.43631e-09
MSTRG.13442.1	ncbi_102171197	ZNF385B	0.98482	6.18836e-09
MSTRG.3149.1	ncbi_102171197	ZNF385B	0.991102	4.32727e-10
MSTRG.9213.4	ncbi_102171197	ZNF385B	0.957839	9.77316e-07
MSTRG.9213.4	ncbi_102171407	GPD1	0.960735	6.88115e-07
MSTRG.10536.1	ncbi_102172176	PM20D1	0.96938	2.01374e-07
MSTRG.13442.1	ncbi_102172176	PM20D1	0.955389	1.29087e-06
MSTRG.17213.1	ncbi_102172204	LOC102172204	0.969695	1.91308e-07
MSTRG.3149.1	ncbi_102172608	SERHL2	0.952121	1.82817e-06
MSTRG.15202.1	ncbi_102172679	S1PR1	0.980885	1.94651e-08
MSTRG.18613.1	ncbi_102173891	SERPINA5	0.95451	1.42101e-06
MSTRG.15153.3	ncbi_102174015	KANK3	0.950352	2.18516e-06
MSTRG.10536.1	ncbi_102175008	LOC102175008	0.965657	3.55147e-07
MSTRG.13442.1	ncbi_102175008	LOC102175008	0.970369	1.71175e-07
MSTRG.3149.1	ncbi_102175008	LOC102175008	0.962572	5.43153e-07
MSTRG.10536.1	ncbi_102175278	LOC102175278	0.956099	1.19276e-06
MSTRG.10536.1	ncbi_102175646	PKD2L1	0.957664	9.97429e-07
MSTRG.13442.1	ncbi_102175646	PKD2L1	0.994442	4.13714e-11
MSTRG.3149.1	ncbi_102175646	PKD2L1	0.962561	5.43986e-07
MSTRG.9213.4	ncbi_102175646	PKD2L1	0.972252	1.23664e-07
MSTRG.10536.1	ncbi_102175988	PNMT	0.963457	4.82645e-07
MSTRG.18613.1	ncbi_102176061	LOC102176061	0.96887	2.18504e-07
MSTRG.10536.1	ncbi_102176568	ACADL	0.961228	6.46527e-07
MSTRG.13442.1	ncbi_102176568	ACADL	0.974256	8.52851e-08
MSTRG.3149.1	ncbi_102176568	ACADL	0.993473	9.22697e-11
MSTRG.10536.1	ncbi_102177304	ACSL5	0.982174	1.37584e-08
MSTRG.13442.1	ncbi_102177304	ACSL5	0.99331	1.04358e-10
MSTRG.3149.1	ncbi_102177304	ACSL5	0.962413	5.54656e-07
MSTRG.9213.4	ncbi_102177304	ACSL5	0.95615	1.18606e-06
MSTRG.13442.1	ncbi_102177866	ACSL1	0.960897	6.74176e-07
MSTRG.9213.4	ncbi_102177866	ACSL1	0.974458	8.20284e-08
MSTRG.17213.1	ncbi_102178069	MLANA	0.97358	9.69832e-08
MSTRG.13442.1	ncbi_102178200	ACACB	0.981127	1.82701e-08
MSTRG.9213.4	ncbi_102178200	ACACB	0.977341	4.52864e-08
MSTRG.13442.1	ncbi_102178520	PGRMC1	0.961937	5.90185e-07
MSTRG.17213.1	ncbi_102179417	SLC45A2	0.97501	7.36046e-08
MSTRG.17213.2	ncbi_102179417	SLC45A2	0.970191	1.76317e-07
XR_001919950.1	ncbi_102180514	LOC102180514	0.98289	1.12233e-08
MSTRG.10536.1	ncbi_102181180	ACSM2B	0.997683	5.24247e-13
MSTRG.13442.1	ncbi_102181180	ACSM2B	0.962301	5.62863e-07
MSTRG.10536.1	ncbi_102181608	EBPL	0.98828	1.70782e-09
MSTRG.13442.1	ncbi_102181608	EBPL	0.983154	1.03864e-08
MSTRG.3149.1	ncbi_102181608	EBPL	0.955836	1.2284e-06
MSTRG.9213.4	ncbi_102181801	ADORA1	0.966219	3.27337e-07
MSTRG.17213.2	ncbi_102181897	TSPAN10	0.957845	9.76615e-07
MSTRG.10536.1	ncbi_102181962	LOC102181962	0.993779	7.26303e-11
MSTRG.13442.1	ncbi_102181962	LOC102181962	0.970893	1.56691e-07
MSTRG.3149.1	ncbi_102181962	LOC102181962	0.963024	5.11563e-07
MSTRG.17213.1	ncbi_102182043	SLC24A5	0.985105	5.63203e-09
MSTRG.17213.2	ncbi_102182043	SLC24A5	0.961536	6.21556e-07
MSTRG.10536.1	ncbi_102182274	ACSM1	0.991289	3.89272e-10
MSTRG.13442.1	ncbi_102182274	ACSM1	0.980754	2.01361e-08
MSTRG.3149.1	ncbi_102182274	ACSM1	0.97805	3.86806e-08
MSTRG.17213.1	ncbi_102182281	TYR	0.968341	2.37523e-07
MSTRG.17213.2	ncbi_102182281	TYR	0.966738	3.03221e-07
MSTRG.13442.1	ncbi_102182633	ELOVL7	0.961725	6.06617e-07
MSTRG.9213.4	ncbi_102182633	ELOVL7	0.978459	3.52322e-08
MSTRG.10536.1	ncbi_102182748	LOC102182748	0.952492	1.7594e-06
MSTRG.13442.1	ncbi_102182748	LOC102182748	0.974303	8.45268e-08
MSTRG.9213.4	ncbi_102182748	LOC102182748	0.953928	1.51289e-06
MSTRG.10536.1	ncbi_102183851	LOC102183851	0.955096	1.33319e-06
MSTRG.13442.1	ncbi_102183851	LOC102183851	0.970815	1.58785e-07
MSTRG.14014.1	ncbi_102187036	ATRX	0.959953	7.58426e-07
MSTRG.17213.1	ncbi_102187934	GPR143	0.962593	5.41691e-07
MSTRG.10536.1	ncbi_102189429	PPM1E	0.975228	7.04747e-08
MSTRG.13442.1	ncbi_102189429	PPM1E	0.964705	4.06514e-07
MSTRG.3149.1	ncbi_102189429	PPM1E	0.973836	9.24164e-08
MSTRG.15153.1	ncbi_102190015	PDK4	0.969876	1.85726e-07
MSTRG.15202.1	ncbi_102190015	PDK4	0.972497	1.18349e-07
MSTRG.13442.1	ncbi_102191256	FAR1	0.966254	3.25668e-07
MSTRG.9213.4	ncbi_102191256	FAR1	0.970229	1.75195e-07
MSTRG.13442.1	ncbi_106502041	HOXA7	0.959071	8.44436e-07
MSTRG.9213.4	ncbi_106502041	HOXA7	0.964819	4.00114e-07
MSTRG.13442.1	ncbi_106503748	LOC106503748	0.956935	1.08505e-06
MSTRG.10536.1	ncbi_108636034	MGST1	0.9565	1.14008e-06
MSTRG.13442.1	ncbi_108636034	MGST1	0.954549	1.41502e-06
MSTRG.3149.1	ncbi_108636034	MGST1	0.972459	1.19152e-07
