# Supplementary material for: RNA-Seq Reveals the Roles of Long Non-Coding RNAs (lncRNAs) in Cashmere Fiber Production Performance of Cashmere Goats in China
Source: Genes (Basel). 2023 Feb 1;14(2):384. doi: 10.3390/genes14020384 (PMC9956036; doi:10.3390/genes14020384)
Supplement: Supplementary file 1 [file genes-14-00384-s001.zip › Supplementary File S4-new.xlsx]

## Sheet: GO
Supplementary File S4. The significant GO terms enriched by the target genes of differentially expressed lncRNAs
GO ID	GO term	The number of the target genes in term	The number of all genes in term	P value	Target genes
GO:0006631	Fatty acid metabolic process	7	156	5.05238e-07	TYRP1|ACADL|ACSL1|ACACB|ACSM1|ELOVL7|PDK4
GO:0032787	Monocarboxylic acid metabolic process	8	253	1.01777e-06	TYRP1|GPD1|ACADL|ACSL1|ACACB|ACSM1|ELOVL7|PDK4
GO:0006582	Melanin metabolic process	3	10	3.48459e-06	ASIP|TYRP1|TYR
GO:0048753	Pigment granule organization	3	10	3.48459e-06	ASIP|TYRP1|GPR143
GO:0019752	Carboxylic acid metabolic process	9	465	1.12603e-05	TYRP1|GPD1|LOC102176061|ACADL|ACSL1|ACACB|ACSM1|ELOVL7|PDK4
GO:0043436	Oxoacid metabolic process	9	480	1.45227e-05	TYRP1|GPD1|LOC102176061|ACADL|ACSL1|ACACB|ACSM1|ELOVL7|PDK4
GO:0042440	Pigment metabolic process	3	16	1.60485e-05	ASIP|TYRP1|TYR
GO:0006082	Organic acid metabolic process	9	489	1.68446e-05	TYRP1|GPD1|LOC102176061|ACADL|ACSL1|ACACB|ACSM1|ELOVL7|PDK4
GO:0019217	Regulation of fatty acid metabolic process	3	18	2.32825e-05	ACADL|ACACB|PDK4
GO:0006732	Coenzyme metabolic process	5	115	2.92681e-05	PANK1|GPD1|ACACB|PDK4|FAR1
GO:0019748	Secondary metabolic process	3	21	3.7699e-05	ASIP|TYRP1|TYR
GO:0033059	Cellular pigmentation	3	24	5.6994e-05	ASIP|TYRP1|GPR143
GO:0044281	Small molecule metabolic process	12	1046	6.04316e-05	TYRP1|PANK1|GPD1|LOC102176061|ACADL|ACSL1|ACACB|EBPL|ACSM1|ELOVL7|PDK4|FAR1
GO:0051186	Cofactor metabolic process	5	139	7.25448e-05	PANK1|GPD1|ACACB|PDK4|FAR1
GO:0044255	Cellular lipid metabolic process	8	457	7.62041e-05	TYRP1|ACADL|ACSL1|ACACB|ACSM1|ELOVL7|PDK4|FAR1
GO:0045922	Negative regulation of fatty acid metabolic process	2	5	9.74089e-05	ACADL|ACACB
GO:0006637	Acyl-coa metabolic process	3	33	0.000150632	ACACB|PDK4|FAR1
GO:0035383	Thioester metabolic process	3	33	0.000150632	ACACB|PDK4|FAR1
GO:0044710	Single-organism metabolic process	19	2687	0.000187184	|ASIP|TYRP1|PANK1|GPD1|LOC102172204|LOC102176061|ACADL|ACSL1|ACACB|EBPL|ACSM1|TYR|ELOVL7|LOC102183851|ATRX|PDK4|FAR1|MGST1
GO:0009108	Coenzyme biosynthetic process	3	42	0.000310754	PANK1|ACACB|PDK4
GO:0006790	Sulfur compound metabolic process	4	114	0.000448529	ACACB|PDK4|FAR1|MGST1
GO:0043473	Pigmentation	3	49	0.000491133	ASIP|TYRP1|GPR143
GO:0031324	Negative regulation of cellular metabolic process	8	606	0.000525552	HIF3A|LOC102175008|LOC102175278|ACADL|ACACB|SLC24A5|ATRX|PPM1E
GO:0035265	Organ growth	2	11	0.00052934	S1PR1|ACACB
GO:0009892	Negative regulation of metabolic process	9	781	0.000604045	PPARG|HIF3A|LOC102175008|LOC102175278|ACADL|ACACB|SLC24A5|ATRX|PPM1E
GO:1901615	Organic hydroxy compound metabolic process	5	221	0.000626796	ASIP|TYRP1|ACADL|EBPL|TYR
GO:0051188	Cofactor biosynthetic process	3	56	0.000727701	PANK1|ACACB|PDK4
GO:0032400	Melanosome localization	2	13	0.000747696	ASIP|GPR143
GO:0051260	Protein homooligomerization	3	58	0.000806489	PKD2L1|ACACB|MGST1
GO:0006629	Lipid metabolic process	8	654	0.000868877	TYRP1|ACADL|ACSL1|ACACB|ACSM1|ELOVL7|PDK4|FAR1
GO:0018958	Phenol-containing compound metabolic process	3	61	0.000934523	ASIP|TYRP1|TYR
GO:0009890	Negative regulation of biosynthetic process	5	244	0.000979379	PPARG|HIF3A|ACADL|SLC24A5|ATRX
GO:0051196	Regulation of coenzyme metabolic process	2	15	0.00100249	GPD1|PDK4
GO:0051875	Pigment granule localization	2	15	0.00100249	ASIP|GPR143
GO:0010565	Regulation of cellular ketone metabolic process	3	63	0.00102664	ACADL|ACACB|PDK4
GO:0051193	Regulation of cofactor metabolic process	2	16	0.00114341	GPD1|PDK4
GO:0016050	Vesicle organization	3	68	0.00128155	ASIP|TYRP1|GPR143
GO:0045833	Negative regulation of lipid metabolic process	2	17	0.00129327	ACADL|ACACB
GO:0042180	Cellular ketone metabolic process	3	78	0.00190334	ACADL|ACACB|PDK4
GO:0048523	Negative regulation of cellular process	12	1530	0.00204148	PPARG|HIF3A|PM20D1|LOC102175008|LOC102175278|ACADL|ACACB|SLC24A5|ATRX|PPM1E|PDK4|HOXA7
GO:0015908	Fatty acid transport	2	23	0.00237715	PPARG|ACSL1
GO:0003241	Growth involved in heart morphogenesis	1	1	0.00317125	S1PR1
GO:0006579	Amino-acid betaine catabolic process	1	1	0.00317125	ACADL
GO:0006982	Response to lipid hydroperoxide	1	1	0.00317125	MGST1
GO:0060419	Heart growth	1	1	0.00317125	S1PR1
GO:0048519	Negative regulation of biological process	13	1841	0.00325741	PPARG|HIF3A|PM20D1|LOC102175008|LOC102175278|ACADL|ACACB|ADORA1|SLC24A5|ATRX|PPM1E|PDK4|HOXA7
GO:0010883	Regulation of lipid storage	2	28	0.0035163	PPARG|ACACB
GO:0019915	Lipid storage	2	30	0.0040304	PPARG|ACACB
GO:0031327	Negative regulation of cellular biosynthetic process	4	217	0.00478173	HIF3A|ACADL|SLC24A5|ATRX
GO:0015718	Monocarboxylic acid transport	2	34	0.00515648	PPARG|ACSL1
GO:0019216	Regulation of lipid metabolic process	3	111	0.00516418	ACADL|ACACB|PDK4
GO:0006633	Fatty acid biosynthetic process	2	35	0.00545809	ELOVL7|PDK4
GO:0072330	Monocarboxylic acid biosynthetic process	2	36	0.00576763	ELOVL7|PDK4
GO:0051259	Protein oligomerization	4	229	0.00578007	EEF1A1|PKD2L1|ACACB|MGST1
GO:0006072	Glycerol-3-phosphate metabolic process	1	2	0.00633269	GPD1
GO:0032376	Positive regulation of cholesterol transport	1	2	0.00633269	PPARG
GO:0046459	Short-chain fatty acid metabolic process	1	2	0.00633269	TYRP1
GO:0008152	Metabolic process	32	7709	0.00739682	CFDP2|EEF1A1|ASIP|PPARG|TYRP1|HIF3A|PANK1|GPD1|PM20D1|LOC102172204|LOC102175008|LOC102175278|PNMT|LOC102176061|ACADL|ACSL1|ACACB|LOC102180514|EBPL|TSPAN10|SLC24A5|ACSM1|TYR|ELOVL7|LOC102183851|ATRX|PPM1E|PDK4|FAR1|HOXA7|MGST1
GO:0046128	Purine ribonucleoside metabolic process	2	41	0.0074326	GPD1|ACACB
GO:0042278	Purine nucleoside metabolic process	2	43	0.00815237	GPD1|ACACB
GO:0010876	Lipid localization	3	131	0.00816144	PPARG|ACSL1|ACACB
GO:0010605	Negative regulation of macromolecule metabolic process	6	581	0.0093499	PPARG|HIF3A|LOC102175008|LOC102175278|ATRX|PPM1E
GO:0015937	Coenzyme a biosynthetic process	1	3	0.00948437	ACACB
GO:0033194	Response to hydroperoxide	1	3	0.00948437	MGST1
GO:0033866	Nucleoside bisphosphate biosynthetic process	1	3	0.00948437	ACACB
GO:0034030	Ribonucleoside bisphosphate biosynthetic process	1	3	0.00948437	ACACB
GO:0034033	Purine nucleoside bisphosphate biosynthetic process	1	3	0.00948437	ACACB
GO:0051648	Vesicle localization	2	50	0.0109064	ASIP|GPR143
GO:0009119	Ribonucleoside metabolic process	2	51	0.011329	GPD1|ACACB
GO:0009437	Carnitine metabolic process	1	4	0.0126263	ACADL
GO:0010447	Response to acidic ph	1	4	0.0126263	PKD2L1
GO:0010878	Cholesterol storage	1	4	0.0126263	PPARG
GO:0010885	Regulation of cholesterol storage	1	4	0.0126263	PPARG
GO:0015936	Coenzyme a metabolic process	1	4	0.0126263	ACACB
GO:0032373	Positive regulation of sterol transport	1	4	0.0126263	PPARG
GO:0033865	Nucleoside bisphosphate metabolic process	1	4	0.0126263	ACACB
GO:0033875	Ribonucleoside bisphosphate metabolic process	1	4	0.0126263	ACACB
GO:0034032	Purine nucleoside bisphosphate metabolic process	1	4	0.0126263	ACACB
GO:0046485	Ether lipid metabolic process	1	4	0.0126263	FAR1
GO:0046622	Positive regulation of organ growth	1	4	0.0126263	ACACB
GO:0052547	Regulation of peptidase activity	3	161	0.014257	PPARG|LOC102175008|LOC102175278
GO:0001977	Renal system process involved in regulation of blood volume	1	5	0.0157585	ADORA1
GO:0010888	Negative regulation of lipid storage	1	5	0.0157585	PPARG
GO:0019368	Fatty acid elongation, unsaturated fatty acid	1	5	0.0157585	ELOVL7
GO:0042762	Regulation of sulfur metabolic process	1	5	0.0157585	PDK4
GO:0046620	Regulation of organ growth	1	5	0.0157585	ACACB
GO:0050812	Regulation of acyl-coa biosynthetic process	1	5	0.0157585	PDK4
GO:0032844	Regulation of homeostatic process	3	168	0.0159674	S1PR1|ATRX|PDK4
GO:0009116	Nucleoside metabolic process	2	63	0.0169445	GPD1|ACACB
GO:1901657	Glycosyl compound metabolic process	2	64	0.0174564	GPD1|ACACB
GO:0035384	Thioester biosynthetic process	1	6	0.0188811	PDK4
GO:0071616	Acyl-coa biosynthetic process	1	6	0.0188811	PDK4
GO:1903729	Regulation of plasma membrane organization	1	6	0.0188811	PPARG
GO:0003071	Renal system process involved in regulation of systemic arterial blood pressure	1	7	0.021994	ADORA1
GO:0006635	Fatty acid beta-oxidation	1	7	0.021994	ACADL
GO:0006662	Glycerol ether metabolic process	1	7	0.021994	FAR1
GO:0030497	Fatty acid elongation	1	7	0.021994	ELOVL7
GO:0032370	Positive regulation of lipid transport	1	7	0.021994	PPARG
GO:0045605	Negative regulation of epidermal cell differentiation	1	7	0.021994	HOXA7
GO:0071241	Cellular response to inorganic substance	1	7	0.021994	ATRX
GO:0016053	Organic acid biosynthetic process	2	73	0.0223533	ELOVL7|PDK4
GO:0046394	Carboxylic acid biosynthetic process	2	73	0.0223533	ELOVL7|PDK4
GO:0010558	Negative regulation of macromolecule biosynthetic process	3	194	0.0232992	PPARG|HIF3A|ATRX
GO:0031323	Regulation of cellular metabolic process	15	2869	0.0244916	EEF1A1|PPARG|HIF3A|GPD1|LOC102175008|LOC102175278|ACADL|ACSL1|ACACB|SLC24A5|ATRX|PPM1E|PDK4|HOXA7
GO:0018904	Ether metabolic process	1	8	0.0250972	FAR1
GO:0033260	Nuclear dna replication	1	8	0.0250972	ATRX
GO:0033262	Regulation of nuclear cell cycle dna replication	1	8	0.0250972	ATRX
GO:0045683	Negative regulation of epidermis development	1	8	0.0250972	HOXA7
GO:0055094	Response to lipoprotein particle	1	8	0.0250972	PPARG
GO:0019395	Fatty acid oxidation	1	9	0.0281909	ACADL
GO:0034440	Lipid oxidation	1	9	0.0281909	ACADL
GO:0050909	Sensory perception of taste	1	9	0.0281909	PKD2L1
GO:0051048	Negative regulation of secretion	1	9	0.0281909	ADORA1
GO:0006109	Regulation of carbohydrate metabolic process	2	84	0.0290131	GPD1|PDK4
GO:0010675	Regulation of cellular carbohydrate metabolic process	2	84	0.0290131	GPD1|PDK4
GO:0006814	Sodium ion transport	2	87	0.0309515	PKD2L1|SLC24A5
GO:0006096	Glycolytic process	1	10	0.031275	GPD1
GO:0006110	Regulation of glycolytic process	1	10	0.031275	GPD1
GO:0006577	Amino-acid betaine metabolic process	1	10	0.031275	ACADL
GO:0006757	Atp generation from adp	1	10	0.031275	GPD1
GO:0009179	Purine ribonucleoside diphosphate metabolic process	1	10	0.031275	GPD1
GO:0009185	Ribonucleoside diphosphate metabolic process	1	10	0.031275	GPD1
GO:0010226	Response to lithium ion	1	10	0.031275	PPARG
GO:0015909	Long-chain fatty acid transport	1	10	0.031275	ACSL1
GO:0032204	Regulation of telomere maintenance	1	10	0.031275	ATRX
GO:0046031	Adp metabolic process	1	10	0.031275	GPD1
GO:1903578	Regulation of atp metabolic process	1	10	0.031275	GPD1
GO:1901565	Organonitrogen compound catabolic process	2	89	0.0322717	|ACADL
GO:0006165	Nucleoside diphosphate phosphorylation	1	11	0.0343496	GPD1
GO:0006598	Polyamine catabolic process	1	11	0.0343496
GO:0035337	Fatty-acyl-coa metabolic process	1	11	0.0343496	FAR1
GO:0035588	G-protein coupled purinergic receptor signaling pathway	1	11	0.0343496	ADORA1
GO:0046939	Nucleotide phosphorylation	1	11	0.0343496	GPD1
GO:0010466	Negative regulation of peptidase activity	2	96	0.0370636	LOC102175008|LOC102175278
GO:0006461	Protein complex assembly	5	589	0.0371881	EEF1A1|PKD2L1|ACACB|ATRX|MGST1
GO:0070271	Protein complex biogenesis	5	589	0.0371881	EEF1A1|PKD2L1|ACACB|ATRX|MGST1
GO:0009135	Purine nucleoside diphosphate metabolic process	1	12	0.0374146	GPD1
GO:0030811	Regulation of nucleotide catabolic process	1	12	0.0374146	GPD1
GO:0031644	Regulation of neurological system process	1	12	0.0374146	ADORA1
GO:0035587	Purinergic receptor signaling pathway	1	12	0.0374146	ADORA1
GO:0048639	Positive regulation of developmental growth	1	12	0.0374146	ACACB
GO:0051931	Regulation of sensory perception	1	12	0.0374146	ADORA1
GO:0052646	Alditol phosphate metabolic process	1	12	0.0374146	GPD1
GO:0006596	Polyamine biosynthetic process	1	13	0.0404702
GO:0009309	Amine biosynthetic process	1	13	0.0404702
GO:0010874	Regulation of cholesterol efflux	1	13	0.0404702	PPARG
GO:0033344	Cholesterol efflux	1	13	0.0404702	PPARG
GO:0042401	Cellular biogenic amine biosynthetic process	1	13	0.0404702
GO:0042402	Cellular biogenic amine catabolic process	1	13	0.0404702
GO:0044786	Cell cycle dna replication	1	13	0.0404702	ATRX
GO:0033500	Carbohydrate homeostasis	2	103	0.0421117	PPARG|PDK4
GO:1901700	Response to oxygen-containing compound	4	418	0.042433	PPARG|GPD1|PDK4|MGST1
GO:0000038	Very long-chain fatty acid metabolic process	1	14	0.0435163	ELOVL7
GO:0009268	Response to ph	1	14	0.0435163	PKD2L1
GO:0021700	Developmental maturation	2	108	0.0458672	PPARG|S1PR1
GO:0030857	Negative regulation of epithelial cell differentiation	1	15	0.046553	HOXA7
GO:0051346	Negative regulation of hydrolase activity	2	109	0.0466327	LOC102175008|LOC102175278
GO:0051235	Maintenance of location	2	110	0.0474031	PPARG|ACACB
GO:0002573	Myeloid leukocyte differentiation	2	111	0.0481781	PPARG|HOXA7
GO:0006869	Lipid transport	2	111	0.0481781	PPARG|ACSL1
GO:0022607	Cellular component assembly	7	1074	0.049542	EEF1A1|S1PR1|PKD2L1|ACACB|ATRX|PPM1E|MGST1
GO:0000723	Telomere maintenance	1	16	0.0495803	ATRX
GO:0009118	Regulation of nucleoside metabolic process	1	16	0.0495803	GPD1
GO:0043470	Regulation of carbohydrate catabolic process	1	16	0.0495803	GPD1
GO:0043471	Regulation of cellular carbohydrate catabolic process	1	16	0.0495803	GPD1
GO:0044272	Sulfur compound biosynthetic process	1	16	0.0495803	PDK4
GO:0048770	Pigment granule	5	60	1.11541e-06	TYRP1|MLANA|SLC24A5|TYR|GPR143
GO:0043231	Intracellular membrane-bounded organelle	28	6120	0.00269323	CFDP2|EEF1A1|PPARG|TYRP1|HIF3A|PANK1|ZNF385B|GPD1|SERHL2|PKD2L1|LOC102176061|ACADL|ACSL5|ACSL1|MLANA|ACACB|SLC24A5|ACSM1|TYR|ELOVL7|ATRX|GPR143|PPM1E|PDK4|FAR1|HOXA7|MGST1
GO:0030659	Cytoplasmic vesicle membrane	3	103	0.00407107	TYRP1|TYR|GPR143
GO:0016023	Cytoplasmic, membrane-bounded vesicle	5	363	0.00524587	TYRP1|MLANA|SLC24A5|TYR|GPR143
GO:0031410	Cytoplasmic vesicle	5	373	0.005879	TYRP1|MLANA|SLC24A5|TYR|GPR143
GO:0044433	Cytoplasmic vesicle part	3	131	0.00793655	TYRP1|TYR|GPR143
GO:0012506	Vesicle membrane	3	147	0.0108635	TYRP1|TYR|GPR143
GO:0043229	Intracellular organelle	28	6982	0.0285574	CFDP2|EEF1A1|PPARG|TYRP1|HIF3A|PANK1|ZNF385B|GPD1|SERHL2|PKD2L1|LOC102176061|ACADL|ACSL5|ACSL1|MLANA|ACACB|SLC24A5|ACSM1|TYR|ELOVL7|ATRX|GPR143|PPM1E|PDK4|FAR1|HOXA7|MGST1
GO:0043227	Membrane-bounded organelle	29	7343	0.0292324	CFDP2|EEF1A1|PPARG|TYRP1|HIF3A|PANK1|ZNF385B|GPD1|PM20D1|SERHL2|PKD2L1|LOC102176061|ACADL|ACSL5|ACSL1|MLANA|ACACB|SLC24A5|ACSM1|TYR|ELOVL7|ATRX|GPR143|PPM1E|PDK4|FAR1|HOXA7|MGST1
GO:0030136	Clathrin-coated vesicle	1	10	0.0309962	TYRP1
GO:0030665	Clathrin-coated vesicle membrane	1	10	0.0309962	TYRP1
GO:0031984	Organelle subcompartment	2	90	0.0323663	MLANA|SLC24A5
GO:0044444	Cytoplasmic part	14	2774	0.0364653	EEF1A1|PPARG|TYRP1|PANK1|GPD1|ACADL|MLANA|SLC24A5|ACSM1|TYR|GPR143|FAR1|MGST1
GO:0042579	Microbody	2	97	0.0371174	|FAR1
GO:0005737	Cytoplasm	14	2784	0.0375099	EEF1A1|PPARG|TYRP1|PANK1|GPD1|ACADL|MLANA|SLC24A5|ACSM1|TYR|GPR143|FAR1|MGST1
GO:0003824	Catalytic activity	23	4158	0.000334838	EEF1A1|TYRP1|PANK1|GPD1|PM20D1|LOC102172204|PNMT|LOC102176061|ACADL|ACSL1|ACACB|LOC102180514|EBPL|LOC102181962|ACSM1|TYR|ELOVL7|ATRX|PPM1E|PDK4|FAR1|MGST1
GO:0016491	Oxidoreductase activity	7	487	0.000571812	|TYRP1|GPD1|ACADL|TYR|FAR1|MGST1
GO:0016877	Ligase activity, forming carbon-sulfur bonds	2	25	0.00261043	ACSL1|ACSM1
GO:0016874	Ligase activity	3	104	0.00386428	ACSL1|ACACB|ACSM1
GO:0016901	Oxidoreductase activity, acting on the ch-oh group of donors, quinone or similar compound as acceptor	1	2	0.00611262	GPD1
GO:0003997	Acyl-coa oxidase activity	1	3	0.00915531	ACADL
GO:0003995	Acyl-coa dehydrogenase activity	1	5	0.0152136	ACADL
GO:0016421	Coa carboxylase activity	1	5	0.0152136	ACACB
GO:0031779	Melanocortin receptor binding	1	5	0.0152136	ASIP
GO:0051393	Alpha-actinin binding	1	5	0.0152136	PKD2L1
GO:0016863	Intramolecular oxidoreductase activity, transposing c=c bonds	1	6	0.0182293	EBPL
GO:0016885	Ligase activity, forming carbon-carbon bonds	1	6	0.0182293	ACACB
GO:0004930	G-protein coupled receptor activity	3	192	0.0205336	S1PR1|PKD2L1|GPR143
GO:0016405	Coa-ligase activity	1	7	0.0212359	ACSM1
GO:0005227	Calcium activated cation channel activity	1	8	0.0242337	PKD2L1
GO:0016634	Oxidoreductase activity, acting on the ch-ch group of donors, oxygen as acceptor	1	8	0.0242337	ACADL
GO:0022839	Ion gated channel activity	1	8	0.0242337	PKD2L1
GO:0045125	Bioactive lipid receptor activity	1	9	0.0272225	S1PR1
GO:0016878	Acid-thiol ligase activity	1	10	0.0302025	ACSM1
GO:0042974	Retinoic acid receptor binding	1	10	0.0302025	PPARG
GO:0008527	Taste receptor activity	1	11	0.0331736	PKD2L1
GO:0016647	Oxidoreductase activity, acting on the ch-nh group of donors, oxygen as acceptor	1	11	0.0331736
GO:0015645	Fatty acid ligase activity	1	12	0.0361358	ACSL1
GO:0016620	Oxidoreductase activity, acting on the aldehyde or oxo group of donors, nad or nadp as acceptor	1	12	0.0361358	FAR1
GO:0042805	Actinin binding	1	12	0.0361358	PKD2L1
GO:0036094	Small molecule binding	9	1565	0.0414668	EEF1A1|PANK1|GPD1|ACADL|ACACB|ACSM1|ATRX|GPR143|PDK4
GO:0004601	Peroxidase activity	1	16	0.047897	MGST1
GO:0008094	Dna-dependent atpase activity	1	16	0.047897	ATRX
GO:0071855	Neuropeptide receptor binding	1	16	0.047897	ASIP

## Sheet: KEGG
Supplementary File S4. The significant pathways enriched by the target genes of differentially expressed lncRNAs
Pathway ID	Pathway	The number of the target genes in pathway	The number of all genes in pathway	P value	Target genes
ko04146	Peroxisome	4	85	0.000166666	ACSL5|ACSL1|FAR1|MSTRG.2087
ko01100	Metabolic pathways	13	1367	0.000179778	TYRP1|PANK1|PNMT|ACADL|ACSL5|ACSL1|LOC102180514|ACSM2B|LOC102181962|ACSM1|TYR|ELOVL7|LOC102183851
ko03320	PPAR signaling pathway	4	91	0.000216991	PPARG|ACADL|ACSL5|ACSL1
ko00785	Lipoic acid metabolism	2	8	0.000296832	ACSM2B|ACSM1
ko00350	Tyrosine metabolism	3	44	0.000401906	TYRP1|PNMT|TYR
ko04216	Ferroptosis	3	47	0.000488781	LOC102172204|ACSL5|ACSL1
ko00071	Fatty acid degradation	3	49	0.000552896	ACADL|ACSL5|ACSL1
ko01212	Fatty acid metabolism	3	51	0.000622166	ACADL|ACSL5|ACSL1
ko00061	Fatty acid biosynthesis	2	15	0.00109715	ACSL5|ACSL1
ko04916	Melanogenesis	3	100	0.00433134	ASIP|TYRP1|TYR
ko00650	Butanoate metabolism	2	30	0.00440698	ACSM2B|ACSM1
ko00062	Fatty acid elongation	2	33	0.00531625	LOC102181962|ELOVL7
ko00073	Cutin, suberine and wax biosynthesis	1	2	0.00666149	FAR1
ko04920	Adipocytokine signaling pathway	2	75	0.0256363	ACSL5|ACSL1
ko04212	Longevity regulating pathway - worm	2	89	0.0351593	FAR1|MGST1
ko04714	Thermogenesis	3	231	0.040644	PPARG|ACSL5|ACSL1
